# Supplementary material for: Ultrastrong and tough paper structure from densified hybrids of multiscale cellulose fibers
Source: Nat Commun. 2026 Mar 13;17:3889. doi: 10.1038/s41467-026-70357-8 (PMC13125482; doi:10.1038/s41467-026-70357-8)
Supplement: Supplementary file 5 — Source Data [file 41467_2026_70357_MOESM5_ESM.xlsx]

## Sheet: Figure 1e
	HCP		HCP		HCP		Microgel		Paper		B-CNF
Strain	Stress	Strain	Stress	Strain	Stress	Strain	Stress	Strain	Stress	Strain	Stress
	MPa		MPa		MPa		MPa		MPa		MPa
0	-0.228	0	-0.42105	0	-0.32278	0	-0.01707	0	0	0	-0.47687
3e-05	-0.21434	1e-05	-0.35633	1e-05	-0.37745	1e-05	-0.00981	0.00091	0.4817	1e-05	-0.42755
0.00012	0.4283	5e-05	-0.29161	5e-05	-0.23341	2e-05	-0.00255	0.00147	1.33848	5e-05	-0.32211
0.00024	3.26821	0.00016	0.5441	0.00016	0.8175	7e-05	0.05578	0.00201	2.35368	0.00017	0.5949
0.00034	7.96737	0.00031	3.66607	0.00029	4.15535	0.00013	0.24288	0.00253	3.31964	0.0003	3.40748
0.0004	12.6662	0.00043	8.58286	0.00039	9.22436	0.00017	0.56841	0.00307	4.16748	0.00039	7.22415
0.00046	15.9829	0.00052	13.5185	0.00047	13.6474	0.00019	0.91828	0.00361	4.89769	0.00047	10.5697
0.00052	18.4427	0.0006	17.2109	0.00053	17.0407	0.0002	1.13938	0.00416	5.6047	0.00054	13.0602
0.00059	20.8684	0.00066	19.9054	0.0006	19.6919	0.00021	1.22917	0.00471	6.22049	0.0006	15.0429
0.00065	23.2868	0.00074	22.2632	0.00067	21.9928	0.00022	1.2875	0.00526	6.79281	0.00067	16.9697
0.00071	25.8574	0.00082	24.5174	0.00074	24.4789	0.00024	1.36532	0.00581	7.31195	0.00074	18.7837
0.00078	28.2758	0.00091	27.0825	0.00082	26.9996	0.00027	1.5086	0.00636	7.78762	0.00082	20.7922
0.00084	30.6737	0.00099	29.7127	0.00089	29.6029	0.00029	1.68105	0.00692	8.22096	0.0009	22.8507
0.00091	33.1476	0.00108	32.4719	0.00096	32.2059	0.00031	1.86089	0.00747	8.61627	0.00097	24.8963
0.00097	35.5869	0.00116	35.335	0.00103	34.6029	0.00033	2.02366	0.00802	8.99529	0.00104	26.9731
0.00104	38.1988	0.00125	38.0299	0.00111	37.0551	0.00035	2.15	0.00858	9.33198	0.00111	28.8636
0.0011	40.8107	0.00134	40.7699	0.00118	39.5275	0.00037	2.28844	0.00913	9.64149	0.00119	30.7912
0.00118	43.4158	0.00142	43.4516	0.00126	42.0826	0.00038	2.43185	0.00969	9.94014	0.00126	32.7748
0.00125	46.2629	0.0015	45.9065	0.00133	44.5965	0.0004	2.57272	0.01024	10.2008	0.00134	34.7398
0.00132	49.0474	0.00158	48.3289	0.00141	46.8974	0.00042	2.71841	0.0108	10.4474	0.00141	36.7792
0.00138	51.7424	0.00166	50.5896	0.00148	49.3356	0.00045	2.87392	0.01135	10.7156	0.00149	38.6449
0.00144	54.2231	0.00174	52.9605	0.00156	51.7123	0.00047	3.02944	0.0119	10.9437	0.00156	40.5289
0.00151	56.4829	0.00182	55.409	0.00163	54.0818	0.00048	3.18495	0.01246	11.1761	0.00164	42.4813
0.00157	58.9772	0.00191	57.7735	0.0017	56.4514	0.0005	3.33306	0.01301	11.3868	0.00171	44.3657
0.00164	61.3338	0.00199	60.2866	0.00177	58.6218	0.00052	3.48132	0.01357	11.5942	0.00179	46.3803
0.0017	63.6901	0.00208	62.6963	0.00185	60.902	0.00054	3.62715	0.01412	11.8038	0.00186	48.283
0.00177	66.0326	0.00217	65.2226	0.00192	63.141	0.00056	3.76801	0.01467	11.9862	0.00193	50.1422
0.00184	68.2921	0.00225	67.8396	0.00199	65.4076	0.00058	3.91613	0.01523	12.1872	0.00201	52.0823
0.00191	70.7868	0.00233	70.1974	0.00206	67.6467	0.0006	4.06425	0.01578	12.3479	0.00208	53.9293
0.00197	73.2811	0.00241	72.3997	0.00214	69.7006	0.00062	4.21734	0.01634	12.5358	0.00215	55.8072
0.00204	75.6859	0.0025	74.4271	0.00221	71.8982	0.00064	4.3703	0.01689	12.7084	0.00223	57.517
0.0021	77.9731	0.00258	76.6167	0.00229	74.1991	0.00066	4.51855	0.01745	12.8583	0.00231	59.2272
0.00217	80.0622	0.00266	78.9228	0.00237	76.5415	0.00067	4.66922	0.018	13.0354	0.00239	61.0551
0.00224	82.2815	0.00275	81.0601	0.00244	78.9932	0.00069	4.81008	0.01855	13.1874	0.00246	62.8211
0.0023	84.4313	0.00283	83.2952	0.00252	81.2255	0.00071	4.96075	0.01911	13.334	0.00254	64.5871
0.00237	86.5398	0.00292	85.4328	0.00259	83.4853	0.00073	5.10403	0.01966	13.498	0.00261	66.1976
0.00243	88.5857	0.003	87.5637	0.00267	85.7998	0.00076	5.25712	0.02022	13.6348	0.00269	67.7772
0.0025	90.486	0.00309	89.8535	0.00274	88.0215	0.00078	5.42231	0.02077	13.7869	0.00276	69.4997
0.00257	92.6427	0.00317	91.921	0.00281	90.2345	0.00079	5.57298	0.02132	13.9432	0.00283	71.1037
0.00263	94.9454	0.00325	93.9428	0.00288	92.1923	0.00081	5.72352	0.02188	14.0801	0.0029	72.6398
0.0027	97.1438	0.00334	95.8997	0.00296	94.2466	0.00083	5.86935	0.02243	14.2235	0.00297	74.101
0.00277	99.3145	0.00342	97.8435	0.00303	96.4246	0.00085	6.01263	0.02298	14.3484	0.00305	75.5871
0.00284	101.409	0.0035	99.8851	0.00311	98.5411	0.00087	6.17298	0.02354	14.4852	0.00312	77.2908
0.0029	103.732	0.00359	101.738	0.00318	100.747	0.00089	6.3164	0.02409	14.622	0.0032	78.9449
0.00297	105.965	0.00366	103.552	0.00326	102.801	0.00091	6.45968	0.02465	14.7643	0.00328	80.6551
0.00303	108.053	0.00375	105.326	0.00334	104.835	0.00093	6.60054	0.0252	14.9174	0.00335	82.3214
0.0031	110.203	0.00384	107.173	0.00341	106.917	0.00095	6.74153	0.02576	15.0271	0.00343	83.8884
0.00316	112.221	0.00392	109.344	0.00348	108.895	0.00097	6.88481	0.02631	15.1564	0.00351	85.6357
0.00323	114.33	0.004	111.412	0.00355	110.915	0.00099	7.01841	0.02687	15.2856	0.00358	87.3024
0.00329	116.473	0.00409	113.453	0.00362	112.804	0.00101	7.16425	0.02742	15.4137	0.00365	88.8568
0.00336	118.456	0.00417	115.547	0.0037	114.637	0.00103	7.30753	0.02797	15.5408	0.00372	90.3306
0.00342	120.467	0.00426	117.542	0.00377	116.588	0.00105	7.44852	0.02853	15.6396	0.00379	91.7109
0.00349	122.416	0.00434	119.675	0.00384	118.415	0.00107	7.59664	0.02908	15.7569	0.00387	93.2344
0.00356	124.511	0.00442	121.645	0.00392	120.38	0.00109	7.73266	0.02964	15.884	0.00394	94.7704
0.00363	126.73	0.00451	123.615	0.00399	122.303	0.00111	7.88817	0.03019	15.9926	0.00402	96.2442
0.0037	128.797	0.00459	125.688	0.00407	124.185	0.00113	8.04368	0.03074	16.1142	0.00409	97.7612
0.00376	130.857	0.00468	127.678	0.00415	126.287	0.00115	8.18938	0.0313	16.2315	0.00418	99.1915
0.00383	132.736	0.00476	129.797	0.00422	128.266	0.00117	8.35954	0.03185	16.3434	0.00426	100.808
0.0039	134.699	0.00484	131.787	0.00429	130.134	0.00118	8.49315	0.03241	16.4651	0.00433	102.475
0.00396	136.717	0.00492	133.711	0.00436	131.871	0.0012	8.62191	0.03296	16.5519	0.0044	104.023
0.00402	138.458	0.005	135.681	0.00444	133.656	0.00122	8.74583	0.03351	16.6453	0.00447	105.497
0.00409	140.157	0.00509	137.631	0.00451	135.635	0.00124	8.8746	0.03407	16.7224	0.00455	106.834
0.00415	141.794	0.00518	139.809	0.00458	137.496	0.00126	9.01304	0.03462	16.8126	0.00462	108.345
0.00422	143.61	0.00527	141.929	0.00466	139.413	0.00128	9.14664	0.03518	16.9125	0.00469	109.887
0.00429	145.525	0.00535	143.847	0.00473	141.26	0.0013	9.28508	0.03573	17.0005	0.00476	111.323
0.00436	147.314	0.00544	145.765	0.00481	142.99	0.00131	9.4211	0.03628	17.1015	0.00484	112.81
0.00443	149.228	0.00552	147.578	0.00489	144.996	0.00133	9.55229	0.03684	17.1992	0.00491	114.227
0.00449	151.094	0.0056	149.535	0.00496	146.871	0.00135	9.67863	0.03739	17.3013	0.00499	115.751
0.00456	152.966	0.00568	151.336	0.00503	148.67	0.00137	9.81479	0.03795	17.4088	0.00507	117.367
0.00463	154.943	0.00576	152.942	0.00511	150.442	0.00139	9.96048	0.0385	17.4848	0.00514	118.829
0.00469	156.628	0.00584	154.723	0.00518	152.041	0.00142	10.1233	0.03906	17.5674	0.00522	120.265
0.00475	158.251	0.00593	156.524	0.00525	153.848	0.00143	10.2715	0.03961	17.652	0.00529	121.583
0.00482	159.784	0.00601	158.448	0.00533	155.55	0.00145	10.4196	0.04016	17.7161	0.00537	122.951
0.00488	161.323	0.0061	160.405	0.0054	157.184	0.00147	10.546	0.04072	17.7987	0.00544	124.375
0.00495	163.03	0.00618	162.219	0.00547	158.845	0.00149	10.6626	0.04127	17.8432	0.00551	125.706
0.00502	164.653	0.00627	164.137	0.00554	160.459	0.00151	10.8011	0.04183	17.9051	0.00558	127.068
0.00508	166.303	0.00636	165.938	0.00562	162.223	0.00153	10.925	0.04238	17.9681	0.00566	128.349
0.00516	168.002	0.00644	167.797	0.00569	164.015	0.00155	11.0683	0.04293	17.9964	0.00574	129.711
0.00523	169.743	0.00652	169.624	0.00577	165.684	0.00157	11.2141	0.04349	18.0126	0.00581	131.209
0.00529	171.657	0.0066	171.145	0.00584	167.283	0.00159	11.3356	0.04404	18.0181	0.00589	132.521
0.00535	173.301	0.00668	172.771	0.00592	168.772	0.00161	11.4668	0.0446	18.03	0.00596	133.846
0.00542	174.799	0.00676	174.344	0.00599	170.392	0.00163	11.598	0.04515	17.8954	0.00604	135.151
0.00548	176.29	0.00685	176.041	0.00607	171.929	0.00165	11.7243	0.04571	17.5869	0.00611	136.482
0.00555	177.781	0.00693	177.842	0.00614	173.411	0.00167	11.8579	0.04626	17.2633	0.00619	137.894
0.00561	179.452	0.00702	179.467	0.00621	174.997	0.00169	11.9867	0.04681	16.6714	0.00626	139.119
0.00568	180.957	0.00711	181.294	0.00629	176.465	0.00171	12.1081	0.04737	15.7895	0.00633	140.344
0.00574	182.476	0.0072	183.179	0.00636	178.051	0.00173	12.2175	0.04792	0	0.00641	141.575
0.00581	184.065	0.00728	185.136	0.00643	179.615	0.00175	12.3268			0.00648	142.825
0.00589	185.604	0.00736	187.047	0.0065	181.022	0.00177	12.4482			0.00655	144.143
0.00596	187.379	0.00744	188.582	0.00658	182.518	0.00179	12.5624			0.00663	145.306
0.00602	188.988	0.00752	190.181	0.00665	183.91	0.00181	12.6694			0.0067	146.506
0.00608	190.396	0.00761	191.813	0.00673	185.475	0.00183	12.7398			0.00678	147.774
0.00615	191.839	0.00769	193.458	0.00681	187.074	0.00185	12.7567			0.00686	149.018
0.00622	193.17	0.00777	195.174	0.00688	188.556	0.00186	12.8005			0.00694	150.38
0.00628	194.641	0.00785	196.656	0.00696	190.066	0.00188	12.8515			0.00701	151.623
0.00635	196.055	0.00794	198.249	0.00703	191.493	0.0019	12.9171			0.00708	152.805
0.00641	197.394	0.00803	199.874	0.00711	193.12	0.00192	13.007			0.00716	154.055
0.00648	198.788	0.00811	201.591	0.00718	194.753	0.00194	13.1066			0.00724	155.273
0.00655	200.147	0.0082	203.476	0.00724	196.084	0.00196	13.2013			0.00731	156.611
0.00661	201.604	0.00828	205.147	0.00732	197.352	0.00198	13.2864			0.00737	157.835
0.00668	202.936	0.00836	206.844	0.00739	198.607	0.00199	13.3763			0.00745	158.955
0.00675	204.149	0.00845	208.541	0.00747	200.055	0.00201	13.4613			0.00752	160.204
0.00681	205.481	0.00853	210.153	0.00754	201.612	0.00203	13.5585			0.0076	161.485
0.00688	206.819	0.00861	211.941	0.00762	203.019	0.00205	13.68			0.00768	162.853
0.00695	208.317	0.00869	213.449	0.00769	204.501	0.00207	13.7892			0.00775	164.184
0.00701	209.767	0.00877	214.957	0.00777	205.914	0.00209	13.8987			0.00783	165.44
0.00707	211.071	0.00886	216.615	0.00785	207.431	0.00211	13.9934			0.00791	166.771
0.00714	212.472	0.00895	218.234	0.00792	209.037	0.00213	14.0759			0.00798	168.021
0.00721	213.844	0.00903	219.95	0.00799	210.416	0.00215	14.1813			0.00806	169.333
0.00728	215.377	0.00911	221.426	0.00806	211.663	0.00217	14.2999			0.00812	170.533
0.00734	216.834	0.0092	222.876	0.00813	212.801	0.00219	14.4061			0.00819	171.578
0.0074	218.047	0.00929	224.605	0.00821	214.021	0.00221	14.5246			0.00827	172.697
0.00747	219.351	0.00937	226.185	0.00828	215.331	0.00223	14.6308			0.00834	173.779
0.00754	220.613	0.00945	227.823	0.00835	216.599	0.00225	14.7294			0.00842	174.923
0.00761	222.035	0.00953	229.358	0.00843	217.957	0.00227	14.8308			0.00849	176.098
0.00768	223.547	0.00962	230.716	0.00851	219.246	0.00229	14.9344			0.00857	177.193
0.00774	224.823	0.0097	232.205	0.00859	220.638	0.00231	15.0332			0.00865	178.418
0.00781	226.12	0.00978	233.596	0.00866	222.19	0.00233	15.1419			0.00873	179.636
0.00788	227.424	0.00986	235.053	0.00873	223.423	0.00235	15.2505			0.0088	180.862
0.00794	228.797	0.00994	236.457	0.0088	224.575	0.00237	15.3394			0.00887	182.043
0.008	230.066	0.01003	237.803	0.00887	225.733	0.00239	15.4258			0.00894	183.007
0.00807	230.996	0.01012	239.448	0.00895	226.967	0.00241	15.5272			0.00902	184.083
0.00813	232.036	0.01021	241.027	0.00902	228.4	0.00243	15.6184			0.00909	185.196
0.0082	233.125	0.01029	242.685	0.00909	229.648	0.00245	15.7222			0.00917	186.315
0.00827	234.283	0.01037	244.265	0.00916	230.917	0.00247	15.8284			0.00924	187.503
0.00833	235.566	0.01046	245.617	0.00924	232.164	0.00249	15.9222			0.00931	188.613
0.0084	236.703	0.01055	247.151	0.00932	233.399	0.0025	16.0112			0.00939	189.818
0.00847	237.966	0.01063	248.634	0.0094	234.832	0.00252	16.0976			0.00947	190.979
0.00854	239.221	0.0107	250.032	0.00947	236.066	0.00254	16.1964			0.00955	192.095
0.00861	240.428	0.01078	251.306	0.00954	237.162	0.00256	16.31			0.00962	193.244
0.00867	241.642	0.01087	252.405	0.00962	238.272	0.00258	16.4309			0.00969	194.191
0.00873	242.578	0.01095	253.796	0.00969	239.354	0.0026	16.5569			0.00977	195.264
0.0088	243.569	0.01104	255.09	0.00976	240.588	0.00262	16.6729			0.00984	196.399
0.00886	244.603	0.01112	256.442	0.00983	241.67	0.00264	16.789			0.00991	197.504
0.00893	245.664	0.01121	257.905	0.00991	242.677	0.00266	16.9124			0.00999	198.683
0.00899	246.877	0.0113	259.159	0.00998	243.773	0.00268	17.0285			0.01006	199.706
0.00906	247.959	0.01138	260.59	0.01006	244.876	0.0027	17.1642			0.01014	200.741
0.00913	249.138	0.01147	261.955	0.01013	246.186	0.00272	17.3026			0.01021	201.877
0.00921	250.47	0.01154	263.183	0.01021	247.33	0.00274	17.4508			0.01029	202.956
0.00927	251.781	0.01162	264.354	0.01028	248.33	0.00275	17.5906			0.01036	204.123
0.00933	253.036	0.01171	265.283	0.01036	249.398	0.00277	17.713			0.01043	205.158
0.0094	253.882	0.01179	266.356	0.01043	250.446	0.00279	17.8477			0.01051	206.225
0.00946	254.742	0.01187	267.429	0.01051	251.549	0.00281	18.0019			0.01059	207.392
0.00953	255.72	0.01196	268.59	0.01058	252.569	0.00283	18.1586			0.01066	208.49
0.00959	256.643	0.01204	269.993	0.01065	253.507	0.00285	18.3202			0.01073	209.625
0.00966	257.745	0.01213	271.39	0.01072	254.623	0.00287	18.4671			0.01081	210.667
0.00972	258.723	0.01222	272.965	0.0108	255.733	0.00289	18.6164			0.01088	211.721
0.00979	259.743	0.01231	274.598	0.01087	256.954	0.00291	18.7413			0.01096	212.844
0.00987	260.852	0.01238	276.048	0.01094	258.029	0.00293	18.8759			0.01103	213.873
0.00993	261.948	0.01246	277.334	0.01101	258.987	0.00295	19.0327			0.0111	214.965
0.01	263.099	0.01255	278.35	0.01109	260.138	0.00297	19.182			0.01118	215.987
0.01006	264.001	0.01263	279.577	0.01117	261.227	0.00299	19.3485			0.01125	216.991
0.01013	264.826	0.01271	280.83	0.01125	262.448	0.00301	19.4905			0.01133	218.152
0.0102	265.783	0.0128	281.971	0.01132	263.613	0.00303	19.6202			0.01141	219.237
0.01026	266.706	0.01288	283.25	0.01139	264.55	0.00305	19.7646			0.01148	220.379
0.01033	267.732	0.01297	284.366	0.01147	265.577	0.00307	19.9067			0.01156	221.439
0.01039	268.585	0.01306	285.612	0.01154	266.549	0.00309	20.0535			0.01164	222.379
0.01046	269.42	0.01314	286.924	0.01161	267.521	0.00311	20.1956			0.01171	223.454
0.01053	270.434	0.01322	288.059	0.01168	268.466	0.00313	20.3278			0.01178	224.411
0.01059	271.386	0.01331	289.233	0.01175	269.176	0.00315	20.4527			0.01185	225.288
0.01066	272.422	0.01339	290.204	0.01183	270.065	0.00316	20.5579			0.01192	226.104
0.01073	273.338	0.01347	291.273	0.01191	271.064	0.00318	20.673			0.01199	226.932
0.0108	274.248	0.01356	292.421	0.01198	272.071	0.0032	20.7954			0.01207	227.951
0.01086	275.312	0.01364	293.418	0.01206	273.16	0.00322	20.9055			0.01215	228.945
0.01093	276.249	0.01372	294.481	0.01213	274.104	0.00324	21.0255			0.01222	229.958
0.01099	277.201	0.0138	295.386	0.01221	275.118	0.00326	21.1284			0.0123	230.953
0.01106	278.055	0.01389	296.389	0.01229	276.107	0.00328	21.236			0.01238	231.83
0.01112	278.839	0.01397	297.544	0.01236	277.06	0.0033	21.3609			0.01246	232.867
0.01119	279.727	0.01405	298.521	0.01243	277.979	0.00332	21.4735			0.01253	233.819
0.01125	280.49	0.01414	299.551	0.0125	278.618	0.00334	21.6008			0.0126	234.653
0.01132	281.225	0.01422	300.502	0.01257	279.397	0.00336	21.7257			0.01267	235.462
0.01138	281.91	0.01431	301.578	0.01264	280.19	0.00338	21.8505			0.01274	236.197
0.01145	282.631	0.01439	302.727	0.01272	280.956	0.0034	21.9558			0.01282	237.08
0.01152	283.604	0.01448	303.676	0.01279	281.86	0.00341	22.0464			0.01289	238.019
0.01159	284.542	0.01456	304.722	0.01287	282.646	0.00343	22.1444			0.01297	238.915
0.01166	285.514	0.01464	305.658	0.01295	283.557	0.00345	22.2472			0.01304	239.823
0.01172	286.382	0.01473	306.543	0.01302	284.607	0.00347	22.3524			0.01312	240.656
0.01179	287.089	0.01481	307.583	0.0131	285.581	0.00349	22.4749			0.0132	241.614
0.01186	287.97	0.01489	308.429	0.01316	286.478	0.00351	22.5851			0.01328	242.578
0.01192	288.845	0.01497	309.326	0.01324	287.111	0.00353	22.6805			0.01335	243.399
0.01198	289.678	0.01506	310.244	0.01331	287.807	0.00355	22.7663			0.01342	244.196
0.01205	290.378	0.01515	311.219	0.01339	288.586	0.00357	22.8495			0.01349	244.894
0.01211	290.987	0.01524	312.368	0.01346	289.316	0.00359	22.9499			0.01357	245.734
0.01218	291.833	0.01532	313.37	0.01353	290.102	0.00361	23.0551			0.01364	246.599
0.01225	292.666	0.0154	314.338	0.0136	290.749	0.00363	23.1628			0.01371	247.346
0.01232	293.478	0.01549	315.249	0.01368	291.486	0.00365	23.2608			0.01378	248.186
0.01238	294.366	0.01557	316.075	0.01376	292.376	0.00367	23.3514			0.01386	249.014
0.01245	295.136	0.01565	317.082	0.01384	293.211	0.00369	23.4468			0.01394	249.984
0.01252	296.053	0.01573	317.825	0.01391	294.08	0.00371	23.5522			0.01402	251.034
0.01259	296.914	0.01581	318.471	0.01398	294.727	0.00373	23.6672			0.01409	251.917
0.01265	297.656	0.01589	319.207	0.01405	295.388	0.00375	23.7921			0.01416	252.769
0.01271	298.327	0.01598	319.982	0.01413	296.153	0.00377	23.8997			0.01424	253.541
0.01278	298.852	0.01606	320.996	0.0142	296.814	0.00378	23.9977			0.01431	254.369
0.01284	299.538	0.01615	321.881	0.01427	297.593	0.0038	24.0907			0.01439	255.289
0.01291	300.237	0.01623	322.759	0.01434	298.268	0.00382	24.1862			0.01446	256.08
0.01298	300.916	0.01632	323.709	0.01442	298.922	0.00384	24.2964			0.01453	256.852
0.01304	301.693	0.01641	324.632	0.01449	299.805	0.00386	24.409			0.01461	257.581
0.01311	302.344	0.01649	325.749	0.01457	300.64	0.00388	24.5411			0.01469	258.341
0.01318	303.156	0.01657	326.628	0.01464	301.474	0.0039	24.6612			0.01476	259.261
0.01325	304.107	0.01665	327.286	0.01472	302.204	0.00392	24.7616			0.01483	260.015
0.01331	304.968	0.01673	327.938	0.01479	302.99	0.00394	24.8864			0.01491	260.805
0.01338	305.801	0.01682	328.526	0.01487	304.006	0.00396	25.0015			0.01499	261.59
0.01344	306.451	0.0169	329.34	0.01494	304.868	0.00398	25.1214			0.01506	262.381
0.01351	307.261	0.01698	330.147	0.01501	305.689	0.004	25.2536			0.01514	263.252
0.01358	308.074	0.01707	330.935	0.01509	306.419	0.00402	25.3931			0.01521	263.968
0.01364	308.756	0.01716	331.82	0.01516	307.045	0.00404	25.5254			0.01528	264.703
0.0137	309.486	0.01725	332.666	0.01523	307.866	0.00406	25.6356			0.01536	265.438
0.01377	310.065	0.01733	333.744	0.01531	308.575	0.00407	25.7433			0.01543	266.149
0.01385	310.747	0.01741	334.642	0.01538	309.278	0.00409	25.8681			0.0155	266.982
0.01391	311.553	0.01749	335.243	0.01545	309.96	0.00411	25.993			0.01557	267.699
0.01398	312.269	0.01758	335.895	0.01553	310.621	0.00413	26.1301			0.01565	268.428
0.01404	312.986	0.01766	336.496	0.01561	311.56	0.00415	26.2624			0.01573	269.2
0.01411	313.544	0.01774	337.225	0.01568	312.464	0.00417	26.3798			0.0158	269.972
0.01418	314.164	0.01782	337.955	0.01576	313.319	0.00419	26.4949			0.01588	270.874
0.01424	314.86	0.0179	338.504	0.01583	314.019	0.00421	26.6246			0.01596	271.646
0.01431	315.452	0.01799	339.195	0.01591	314.58	0.00423	26.7617			0.01603	272.319
0.01437	316.107	0.01808	339.867	0.01598	315.395	0.00425	26.8988			0.01611	273.023
0.01444	316.658	0.01817	340.739	0.01605	316.073	0.00427	27.0433			0.01618	273.672
0.01451	317.291	0.01825	341.63	0.01612	316.641	0.00429	27.178			0.01625	274.426
0.01457	318.077	0.01833	342.288	0.01619	317.141	0.00431	27.2906			0.01632	275.068
0.01464	318.69	0.01841	343.012	0.01626	317.6	0.00433	27.4253			0.0164	275.661
0.0147	319.351	0.0185	343.658	0.01634	318.326	0.00435	27.5427			0.01647	276.365
0.01477	319.958	0.01858	344.368	0.01642	319.004	0.00437	27.675			0.01655	277.082
0.01484	320.585	0.01866	345.123	0.01649	319.682	0.00439	27.839			0.01662	277.928
0.0149	321.267	0.01874	345.621	0.01657	320.483	0.00441	27.9883			0.0167	278.737
0.01497	321.728	0.01883	346.189	0.01665	321.106	0.00443	28.1254			0.01678	279.466
0.01503	322.224	0.01892	346.751	0.01672	321.894	0.00444	28.2503			0.01685	280.306
0.0151	322.803	0.019	347.468	0.01679	322.612	0.00446	28.3727			0.01693	281.078
0.01517	323.388	0.01908	348.217	0.01686	323.16	0.00448	28.4952			0.017	281.9
0.01523	324.098	0.01916	348.701	0.01693	323.633	0.0045	28.6297			0.01707	282.622
0.0153	324.622	0.01925	349.412	0.01701	323.989	0.00452	28.7595			0.01714	283.19
0.01536	325.166	0.01934	350.238	0.01708	324.537	0.00454	28.8991			0.01722	283.864
0.01543	325.717	0.01942	351.052	0.01715	325.201	0.00456	29.0288			0.01729	284.512
0.0155	326.282	0.0195	351.918	0.01723	325.851	0.00458	29.1536			0.01736	285.229
0.01557	327.074	0.01958	352.608	0.0173	326.618	0.0046	29.2761			0.01744	285.995
0.01564	327.77	0.01967	353.377	0.01739	327.283	0.00462	29.4156			0.01752	286.643
0.0157	328.411	0.01975	354.139	0.01746	328.139	0.00464	29.5552			0.0176	287.397
0.01577	328.948	0.01984	354.836	0.01754	329.07	0.00466	29.6948			0.01768	288.144
0.01584	329.478	0.01991	355.534	0.01761	329.734	0.00468	29.8515			0.01775	288.885
0.0159	330.209	0.02	355.986	0.01768	330.316	0.0047	29.9812			0.01782	289.577
0.01596	330.76	0.02008	356.561	0.01775	330.741	0.00472	30.106			0.01789	290.065
0.01603	331.18	0.02017	357.284	0.01782	331.33	0.00474	30.2431			0.01797	290.652
0.01609	331.635	0.02026	358.065	0.0179	332.021	0.00476	30.3754			0.01804	291.325
0.01616	332.131	0.02034	358.995	0.01797	332.535	0.00478	30.5173			0.01811	291.999
0.01623	332.744	0.02043	359.667	0.01804	333.11	0.0048	30.6618			0.01819	292.709
0.01629	333.267	0.02051	360.313	0.01812	333.624	0.00481	30.7769			0.01826	293.308
0.01636	333.798	0.0206	361.023	0.0182	334.281	0.00483	30.8845			0.01834	294
0.01643	334.404	0.02068	361.675	0.01827	335.061	0.00485	31.0094			0.01842	294.71
0.0165	334.887	0.02076	362.334	0.01834	335.623	0.00487	31.1319			0.01849	295.402
0.01657	335.493	0.02084	362.683	0.01842	336.171	0.00489	31.2665			0.01857	296.156
0.01663	336.016	0.02092	363.07	0.01849	336.65	0.00491	31.411			0.01864	296.743
0.01669	336.416	0.02101	363.651	0.01857	337.178	0.00493	31.553			0.01871	297.335
0.01676	336.877	0.02109	364.201	0.01864	337.835	0.00495	31.6704			0.01879	297.966
0.01682	337.291	0.02118	364.918	0.01871	338.314	0.00497	31.8027			0.01886	298.521
0.01689	337.863	0.02126	365.537	0.01878	338.793	0.00499	31.9276			0.01893	299.158
0.01695	338.414	0.02135	366.196	0.01886	339.246	0.00501	32.0573			0.01901	299.664
0.01702	338.869	0.02144	366.945	0.01894	339.793	0.00503	32.214			0.01908	300.183
0.01709	339.461	0.02152	367.578	0.01901	340.54	0.00505	32.3511			0.01916	300.863
0.01717	340.123	0.0216	368.25	0.01908	341.04	0.00507	32.4833			0.01923	301.468
0.01723	340.908	0.02168	368.708	0.01916	341.54	0.00509	32.6082			0.01931	302.098
0.0173	341.528	0.02176	369.108	0.01923	342.046	0.0051	32.7134			0.01938	302.611
0.01736	341.879	0.02184	369.664	0.01931	342.56	0.00512	32.8211			0.01946	303.185
0.01742	342.279	0.02192	370.097	0.01938	343.142	0.00514	32.9337			0.01953	303.852
0.01749	342.609	0.02201	370.71	0.01945	343.58	0.00516	33.061			0.01961	304.42
0.01756	343.036	0.02209	371.278	0.01952	344.046	0.00518	33.1884			0.01968	305.05
0.01762	343.478	0.02218	371.828	0.0196	344.484	0.0052	33.3035			0.01976	305.625
0.01769	343.808	0.02227	372.59	0.01967	344.902	0.00522	33.4258			0.01983	306.156
0.01776	344.297	0.02236	373.274	0.01974	345.429	0.00524	33.536			0.0199	306.792
0.01783	344.8	0.02244	373.9	0.01981	345.778	0.00526	33.6659			0.01998	307.342
0.01789	345.42	0.02252	374.294	0.01989	346.127	0.00528	33.803			0.02005	307.923
0.01796	345.978	0.0226	374.572	0.01996	346.566	0.0053	33.9425			0.02013	308.51
0.01802	346.302	0.02268	375.095	0.02004	347.086	0.00532	34.0942			0.0202	309.115
0.01809	346.75	0.02277	375.541	0.02012	347.791	0.00534	34.2241			0.02028	309.899
0.01816	347.204	0.02285	376.051	0.02019	348.332	0.00536	34.3464			0.02036	310.579
0.01822	347.673	0.02294	376.574	0.02027	348.791	0.00538	34.4712			0.02043	311.252
0.01829	348.183	0.02302	376.994	0.02034	349.229	0.0054	34.5839			0.02051	311.839
0.01835	348.493	0.02311	377.536	0.02042	349.62	0.00542	34.7112			0.02059	312.327
0.01842	348.872	0.02319	377.982	0.02049	350.12	0.00544	34.841			0.02066	313.012
0.01849	349.278	0.02328	378.499	0.02056	350.469	0.00546	34.9707			0.02073	313.562
0.01855	349.788	0.02336	378.996	0.02063	350.756	0.00547	35.098			0.02079	314.013
0.01862	350.339	0.02344	379.325	0.0207	351.256	0.00549	35.2082			0.02087	314.433
0.01868	350.725	0.02352	379.861	0.02078	351.784	0.00551	35.3134			0.02094	314.847
0.01875	351.214	0.02361	380.32	0.02085	352.489	0.00553	35.4457			0.02102	315.508
0.01882	351.731	0.02369	380.804	0.02093	353.133	0.00555	35.5682			0.0211	316.088
0.01889	352.22	0.02377	381.302	0.02101	353.749	0.00557	35.7027			0.02117	316.688
0.01895	352.75	0.02385	381.624	0.02108	354.488	0.00559	35.8374			0.02125	317.299
0.01901	353.129	0.02394	382.18	0.02116	355.125	0.00561	35.95			0.02133	317.793
0.01908	353.577	0.02402	382.716	0.02123	355.81	0.00563	36.0651			0.0214	318.461
0.01915	354.066	0.0241	383.148	0.0213	356.358	0.00565	36.1923			0.02148	319.053
0.01921	354.507	0.02419	383.607	0.02137	356.68	0.00567	36.3246			0.02155	319.554
0.01928	354.934	0.02428	383.994	0.02144	357.132	0.00569	36.4593			0.02162	320.035
0.01934	355.155	0.02436	384.595	0.02152	357.515	0.00571	36.594			0.02169	320.431
0.01941	355.534	0.02445	385.138	0.02159	358.015	0.00573	36.7114			0.02177	320.987
0.01948	356.105	0.02453	385.609	0.02166	358.549	0.00575	36.8167			0.02184	321.573
0.01955	356.753	0.02461	386.164	0.02174	359.022	0.00577	36.9293			0.02192	322.117
0.01961	357.552	0.0247	386.526	0.02182	359.652	0.00579	37.0395			0.02199	322.71
0.01968	358.151	0.02478	387.03	0.0219	360.233	0.0058	37.1668			0.02207	323.241
0.01975	358.73	0.02486	387.54	0.02197	360.822	0.00582	37.2941			0.02215	323.878
0.01982	359.364	0.02494	387.979	0.02204	361.261	0.00584	37.4043			0.02223	324.52
0.01988	359.922	0.02503	388.496	0.02211	361.459	0.00586	37.5047			0.0223	324.996
0.01994	360.487	0.02511	388.87	0.02219	361.856	0.00588	37.6124			0.02237	325.416
0.02	360.776	0.0252	389.439	0.02226	362.267	0.0059	37.7372			0.02244	325.768
0.02007	361.135	0.02529	390.097	0.02233	362.733	0.00592	37.8866			0.02252	326.249
0.02014	361.713	0.02537	390.659	0.02241	363.219	0.00594	38.0212			0.02259	326.781
0.02021	362.23	0.02546	391.234	0.02248	363.582	0.00596	38.1632			0.02266	327.182
0.02028	362.836	0.02554	391.576	0.02256	364.103	0.00598	38.2906			0.02273	327.633
0.02034	363.284	0.02563	392.048	0.02264	364.643	0.006	38.4031			0.02281	328.016
0.02041	363.697	0.0257	392.603	0.02271	365.294	0.00602	38.5207			0.02289	328.56
0.02048	364.235	0.02578	392.919	0.02278	365.958	0.00604	38.648			0.02297	329.251
0.02055	364.662	0.02586	393.217	0.02286	366.301	0.00606	38.7899			0.02304	329.844
0.02061	365.158	0.02594	393.417	0.02293	366.732	0.00608	38.9344			0.02311	330.431
0.02067	365.44	0.02603	393.83	0.023	367.17	0.0061	39.0739			0.02319	330.919
0.02074	365.633	0.02612	394.398	0.02308	367.588	0.00611	39.1915			0.02326	331.444
0.0208	366.019	0.0262	394.857	0.02315	368.019	0.00613	39.2968			0.02334	332.05
0.02087	366.377	0.02629	395.438	0.02322	368.245	0.00615	39.4044			0.02341	332.537
0.02093	366.86	0.02638	395.948	0.0233	368.574	0.00617	39.5098			0.02348	333.001
0.021	367.335	0.02646	396.446	0.02337	368.985	0.00619	39.6371			0.02356	333.421
0.02107	367.776	0.02655	397.053	0.02345	369.355	0.00621	39.7766			0.02363	333.884
0.02114	368.396	0.02662	397.421	0.02352	369.765	0.00623	39.8991			0.02371	334.514
0.02121	368.871	0.0267	397.815	0.02359	369.985	0.00625	40.0189			0.02378	334.977
0.02127	369.326	0.02678	398.079	0.02367	370.341	0.00627	40.134			0.02386	335.465
0.02134	369.636	0.02687	398.435	0.02374	370.765	0.00629	40.2442			0.02394	336.009
0.0214	369.884	0.02695	399.042	0.02381	371.197	0.00631	40.3765			0.02401	336.552
0.02147	370.366	0.02704	399.629	0.02389	371.71	0.00633	40.5062			0.02409	337.176
0.02153	370.752	0.02712	400.327	0.02396	372.08	0.00635	40.6311			0.02416	337.639
0.0216	371.193	0.02721	400.901	0.02404	372.573	0.00637	40.7559			0.02423	338.09
0.02166	371.613	0.0273	401.515	0.02411	373.169	0.00639	40.8587			0.02431	338.554
0.02173	371.971	0.02739	402.355	0.02418	373.662	0.00641	40.9616			0.02438	339.005
0.0218	372.529	0.02747	402.916	0.02425	374.203	0.00643	41.0644			0.02445	339.561
0.02187	373.087	0.02755	403.265	0.02433	374.572	0.00645	41.1722			0.02452	339.974
0.02194	373.625	0.02763	403.524	0.0244	374.99	0.00647	41.2969			0.0246	340.388
0.022	374.086	0.02771	403.82	0.02448	375.593	0.00648	41.4096			0.02467	340.87
0.02207	374.389	0.02779	404.318	0.02456	376.134	0.0065	41.5173			0.02475	0
0.02213	374.81	0.02787	404.654	0.02463	376.778	0.00652	41.63
0.0222	375.161	0.02796	404.996	0.0247	377.202	0.00654	41.7426
0.02226	375.519	0.02804	405.345	0.02478	377.62	0.00656	41.8601
0.02233	375.864	0.02813	405.687	0.02486	378.209	0.00658	41.9898
0.0224	376.063	0.02822	406.307	0.02493	378.667	0.0066	42.1245
0.02246	376.484	0.0283	406.798	0.02499	379.065	0.00662	42.2493
0.02253	376.89	0.02838	407.204	0.02506	379.27	0.00664	42.362
0.0226	377.262	0.02847	407.605	0.02514	379.551	0.00666	42.4696
0.02266	377.655	0.02855	407.941	0.02521	380.037	0.00668	42.5774
0.02273	377.999	0.02863	408.49	0.02529	380.482	0.0067	42.7047
0.0228	378.523	0.02871	408.961	0.02537	381.037	0.00672	42.8344
0.02287	378.991	0.02879	409.342	0.02544	381.523	0.00674	42.9569
0.02293	379.37	0.02888	409.743	0.02552	381.927	0.00676	43.0915
0.02299	379.742	0.02897	410.079	0.0256	382.495	0.00677	43.1895
0.02306	379.991	0.02905	410.692	0.02567	382.954	0.00679	43.2923
0.02313	380.369	0.02913	411.196	0.02574	383.365	0.00681	43.4098
0.02319	380.748	0.02922	411.57	0.02581	383.605	0.00683	43.5224
0.02326	381.031	0.0293	412.022	0.02588	383.749	0.00685	43.6521
0.02332	381.375	0.02939	412.429	0.02595	384.111	0.00687	43.7893
0.02339	381.616	0.02948	412.978	0.02603	384.461	0.00689	43.9043
0.02346	382.071	0.02956	413.411	0.0261	384.933	0.00691	44.0169
0.02353	382.656	0.02964	413.701	0.02618	385.385	0.00693	44.1345
0.0236	383.187	0.02972	414.057	0.02626	385.762	0.00695	44.2618
0.02366	383.676	0.02981	414.367	0.02634	386.412	0.00697	44.3965
0.02373	383.952	0.02989	414.812	0.02641	386.988	0.00699	44.5384
0.0238	384.351	0.02997	415.161	0.02648	387.433	0.00701	44.6681
0.02386	384.82	0.03005	415.368	0.02655	387.679	0.00703	44.7784
0.02392	385.088	0.03013	415.723	0.02662	387.782	0.00705	44.8984
0.02398	385.302	0.03022	416.071	0.0267	388.138	0.00707	44.9914
0.02405	385.481	0.03031	416.659	0.02677	388.46	0.00709	45.0892
0.02412	385.832	0.0304	417.279	0.02684	388.809	0.00711	45.2117
0.02419	386.294	0.03048	417.692	0.02691	389.172	0.00713	45.3219
0.02425	386.68	0.03057	418.144	0.02699	389.453	0.00714	45.4321
0.02432	387.127	0.03065	418.519	0.02707	389.994	0.00716	45.5496
0.02439	387.493	0.03073	419.01	0.02715	390.63	0.00718	45.6426
0.02446	387.954	0.03081	419.436	0.02722	391.171	0.0072	45.7503
0.02453	388.547	0.03089	419.539	0.02729	391.63	0.00722	45.8655
0.02459	388.939	0.03097	419.74	0.02737	391.918	0.00724	45.9903
0.02465	389.277	0.03106	419.998	0.02744	392.342	0.00726	46.1102
0.02472	389.477	0.03115	420.392	0.02751	392.746	0.00728	46.2302
0.02478	389.684	0.03123	420.889	0.02758	393.068	0.0073	46.3379
0.02485	390.007	0.03131	421.206	0.02765	393.383	0.00732	46.4309
0.02491	390.242	0.0314	421.619	0.02773	393.602	0.00734	46.5387
0.02498	390.565	0.03149	422.013	0.02781	394.075	0.00736	46.661
0.02505	390.889	0.03157	422.458	0.02788	394.623	0.00738	46.7762
0.02512	391.316	0.03165	422.904	0.02795	395.013	0.0074	46.8985
0.02519	391.978	0.03173	423.079	0.02803	395.444	0.00742	46.9965
0.02525	392.494	0.03181	423.324	0.02811	395.828	0.00743	47.0821
0.02532	392.97	0.03189	423.582	0.02818	396.362	0.00745	47.1825
0.02538	393.383	0.03198	423.853	0.02826	396.848	0.00747	47.2927
0.02545	393.789	0.03206	424.299	0.02833	397.184	0.00749	47.403
0.02551	394.334	0.03215	424.622	0.0284	397.56	0.00751	47.518
0.02558	394.726	0.03224	425.074	0.02847	397.793	0.00753	47.6183
0.02564	395.133	0.03233	425.552	0.02855	398.135	0.00755	47.7187
0.02571	395.574	0.03241	426.069	0.02862	398.553	0.00757	47.8191
0.02578	396.001	0.03249	426.598	0.02869	398.82	0.00759	47.9366
0.02585	396.621	0.03257	426.824	0.02876	399.142	0.00761	48.064
0.02592	397.041	0.03265	427.082	0.02884	399.457	0.00763	48.1913
0.02598	397.351	0.03274	427.451	0.02892	399.957	0.00765	48.321
0.02605	397.661	0.03282	427.774	0.02899	400.573	0.00767	48.4214
0.02611	397.888	0.0329	428.238	0.02907	400.991	0.00769	48.5046
0.02618	398.281	0.03299	428.581	0.02914	401.381	0.00771	48.5927
0.02624	398.584	0.03307	428.981	0.02922	401.655	0.00773	48.6907
0.02631	398.853	0.03316	429.491	0.02929	402.004	0.00775	48.7984
0.02638	399.17	0.03325	429.956	0.02936	402.497	0.00777	48.9086
0.02645	399.501	0.03333	430.518	0.02943	402.751	0.00778	49.0138
0.02651	400.031	0.03341	430.835	0.0295	403.045	0.0078	49.1142
0.02658	400.417	0.03349	431.048	0.02958	403.388	0.00782	49.2146
0.02664	400.692	0.03358	431.332	0.02965	403.847	0.00784	49.3247
0.02671	401.058	0.03366	431.506	0.02973	404.408	0.00787	49.435
0.02678	401.388	0.03374	431.868	0.0298	404.798	0.00789	49.5672
0.02685	401.808	0.03382	432.075	0.02988	405.189	0.00791	49.6895
0.02691	402.126	0.03391	432.255	0.02996	405.572	0.00792	49.7851
0.02697	402.277	0.03399	432.604	0.03003	405.88	0.00794	49.8952
0.02704	402.539	0.03408	432.927	0.03011	406.298	0.00796	49.9858
0.02711	402.773	0.03416	433.34	0.03017	406.455	0.00798	50.0788
0.02717	403.186	0.03424	433.657	0.03024	406.565	0.008	50.189
0.02723	403.579	0.03433	433.973	0.03032	406.736	0.00802	50.3016
0.0273	403.834	0.03441	434.535	0.03039	406.996	0.00804	50.4191
0.02737	404.22	0.0345	435.032	0.03046	407.496	0.00806	50.5269
0.02744	404.633	0.03458	435.626	0.03054	407.934	0.00808	50.6199
0.02751	405.191	0.03466	436.065	0.03062	408.387	0.0081	50.7105
0.02757	405.708	0.03475	436.376	0.0307	408.914	0.00811	50.8035
0.02764	405.97	0.03483	436.815	0.03077	409.434	0.00813	50.9087
0.02771	406.286	0.03492	437.157	0.03084	410.071	0.00815	51.0091
0.02778	406.583	0.035	437.57	0.03091	410.448	0.00817	51.0973
0.02784	407.031	0.03508	437.906	0.03099	410.673	0.00819	51.2001
0.0279	407.437	0.03516	438.177	0.03106	410.988	0.00821	51.3005
0.02796	407.588	0.03525	438.701	0.03113	411.304	0.00823	51.4106
0.02803	407.864	0.03534	439.172	0.03121	411.769	0.00825	51.516
0.0281	408.174	0.03543	439.721	0.03128	412.139	0.00827	51.6138
0.02817	408.601	0.03551	440.199	0.03136	412.44	0.00829	51.702
0.02824	409.166	0.03559	440.457	0.03143	412.803	0.00831	51.795
0.0283	409.559	0.03568	440.851	0.03151	413.118	0.00833	51.8832
0.02837	410.034	0.03576	441.168	0.03159	413.652	0.00835	51.9885
0.02844	410.482	0.03583	441.497	0.03166	414.084	0.00837	52.0889
0.02851	410.895	0.03591	441.781	0.03173	414.371	0.00839	52.2063
0.02857	411.295	0.036	441.968	0.0318	414.768	0.0084	52.3239
0.02863	411.474	0.03608	442.427	0.03188	415.042	0.00842	52.4414
0.02869	411.681	0.03617	442.846	0.03195	415.453	0.00844	52.5589
0.02876	411.901	0.03625	443.286	0.03202	415.796	0.00846	52.6593
0.02883	412.19	0.03634	443.815	0.03209	416.008	0.00848	52.7743
0.02889	412.624	0.03643	444.248	0.03217	416.295	0.0085	52.8918
0.02896	412.914	0.03652	444.855	0.03224	416.576	0.00852	53.0118
0.02903	413.341	0.0366	445.384	0.03232	417.049	0.00854	53.1489
0.0291	413.844	0.03668	445.74	0.03239	417.46	0.00856	53.2714
0.02917	414.285	0.03675	446.03	0.03247	417.713	0.00858	53.3888
0.02923	414.678	0.03684	446.101	0.03254	418.151	0.0086	53.4966
0.0293	414.829	0.03692	446.431	0.03262	418.514	0.00862	53.5995
0.02936	415.008	0.03701	446.831	0.03269	418.877	0.00864	53.7047
0.02943	415.305	0.03709	447.257	0.03276	419.199	0.00866	53.81
0.02949	415.573	0.03717	447.722	0.03283	419.439	0.00868	53.9324
0.02956	415.918	0.03726	447.987	0.03291	419.815	0.0087	54.0352
0.02962	416.124	0.03735	448.433	0.03298	420.164	0.00872	54.1429
0.02969	416.372	0.03744	448.962	0.03306	420.575	0.00874	54.2481
0.02976	416.751	0.03752	449.356	0.03313	420.952	0.00876	54.3339
0.02983	417.151	0.0376	449.653	0.0332	421.171	0.00878	54.4293
0.0299	417.668	0.03768	449.75	0.03328	421.561	0.0088	54.5273
0.02996	417.936	0.03776	450.002	0.03336	422.027	0.00881	54.6203
0.03003	418.136	0.03785	450.312	0.03343	422.54	0.00883	54.7305
0.03009	418.473	0.03793	450.499	0.03351	423.061	0.00885	54.8161
0.03016	418.728	0.03801	450.783	0.03358	423.342	0.00888	54.9093
0.03022	419.073	0.03809	450.951	0.03366	423.67	0.0089	55.0218
0.03029	419.3	0.03818	451.294	0.03373	424.02	0.00892	55.1296
0.03036	419.528	0.03827	451.881	0.0338	424.341	0.00894	55.2372
0.03042	419.92	0.03835	452.301	0.03387	424.622	0.00895	55.3254
0.03049	420.293	0.03843	452.708	0.03394	424.698	0.00897	55.4086
0.03055	420.678	0.03852	452.966	0.03401	424.944	0.00899	55.4772
0.03062	420.995	0.0386	453.283	0.03409	425.314	0.00901	55.5531
0.03069	421.298	0.03869	453.683	0.03417	425.718	0.00903	55.6437
0.03076	421.78	0.03877	453.967	0.03424	426.245	0.00905	55.7221
0.03082	422.104	0.03884	454.29	0.03432	426.615	0.00907	55.8126
0.03089	422.421	0.03893	454.452	0.03439	427.026	0.00908	55.9032
0.03095	422.607	0.03902	454.71	0.03447	427.532	0.0091	55.984
0.03102	422.717	0.0391	455.265	0.03454	427.971	0.00912	56.0624
0.03109	423.041	0.03918	455.672	0.03461	428.43	0.00914	56.1554
0.03115	423.385	0.03927	456.047	0.03468	428.614	0.00916	56.2558
0.03122	423.875	0.03936	456.318	0.03476	428.827	0.00918	56.3659
0.03128	424.295	0.03944	456.634	0.03483	429.169	0.0092	56.4761
0.03135	424.605	0.03953	457.086	0.0349	429.457	0.00922	56.5667
0.03142	425.108	0.03961	457.377	0.03498	429.909	0.00924	56.6499
0.03149	425.563	0.03969	457.7	0.03505	430.251	0.00926	56.7332
0.03155	426.093	0.03977	457.9	0.03513	430.627	0.00928	56.8188
0.03162	426.5	0.03986	458.107	0.03521	431.203	0.0093	56.9168
0.03169	426.72	0.03994	458.507	0.03528	431.71	0.00932	57.0221
0.03176	427.154	0.04002	458.727	0.03535	432.168	0.00934	57.12
0.03182	427.581	0.0401	458.998	0.03543	432.346	0.00936	57.2155
0.03188	427.912	0.04019	459.282	0.0355	432.525	0.00938	57.3109
0.03194	428.139	0.04028	459.644	0.03557	432.887	0.0094	57.3844
0.03201	428.284	0.04037	460.283	0.03565	433.141	0.00942	57.4652
0.03208	428.67	0.04045	460.787	0.03572	433.483	0.00944	57.5606
0.03214	429.055	0.04053	461.187	0.03579	433.716	0.00946	57.6464
0.03221	429.469	0.04062	461.504	0.03587	433.914	0.00948	57.7394
0.03228	429.944	0.0407	461.711	0.03595	434.394	0.0095	57.8227
0.03235	430.289	0.04078	462.169	0.03602	434.846	0.00952	57.8964
0.03242	430.778	0.04086	462.473	0.03609	435.318	0.00954	57.9848
0.03249	431.281	0.04094	462.64	0.03617	435.585	0.00956	58.0758
0.03255	431.715	0.04102	462.886	0.03624	435.763	0.00958	58.1741
0.03261	432.038	0.04111	463.196	0.03632	436.167	0.0096	58.2625
0.03268	432.149	0.0412	463.712	0.03639	436.455	0.00961	58.3411
0.03274	432.424	0.04128	464.1	0.03646	436.749	0.00963	58.4198
0.03281	432.72	0.04136	464.436	0.03653	436.996	0.00965	58.4886
0.03287	433.017	0.04145	464.785	0.03661	437.147	0.00967	58.5672
0.03294	433.375	0.04154	465.062	0.03668	437.551	0.00969	58.6581
0.03301	433.637	0.04162	465.495	0.03676	437.9	0.00971	58.7417
0.03309	434.112	0.0417	465.786	0.03683	438.256	0.00973	58.8227
0.03315	434.684	0.04178	465.94	0.0369	438.68	0.00975	58.8867
0.03321	435.028	0.04186	466.128	0.03698	439.098	0.00976	58.9554
0.03328	435.269	0.04195	466.276	0.03706	439.783	0.00978	59.034
0.03334	435.407	0.04203	466.651	0.03713	440.317	0.00981	59.1152
0.03341	435.724	0.04212	467.155	0.0372	440.755	0.00983	59.2036
0.03347	436.13	0.0422	467.658	0.03727	441.111	0.00984	59.2995
0.03354	436.413	0.04229	468.227	0.03735	441.324	0.00986	59.3903
0.0336	436.751	0.04238	468.685	0.03742	441.728	0.00988	59.4567
0.03367	436.992	0.04246	469.292	0.03749	442.049	0.0099	59.5206
0.03374	437.371	0.04254	469.809	0.03756	442.262	0.00992	59.6016
0.03381	437.901	0.04262	470.048	0.03764	442.46	0.00994	59.6778
0.03387	438.245	0.04271	470.364	0.03771	442.618	0.00996	59.7663
0.03394	438.576	0.04279	470.577	0.03779	443.077	0.00998	59.8671
0.03401	438.748	0.04287	470.874	0.03787	443.549	0.01	59.9383
0.03407	439.024	0.04295	471.171	0.03794	443.967	0.01002	60.0071
0.03414	439.41	0.04304	471.43	0.03802	444.364	0.01004	60.0759
0.0342	439.644	0.04312	471.85	0.03809	444.59	0.01006	60.1448
0.03427	439.899	0.04321	472.218	0.03817	444.96	0.01008	60.2282
0.03433	440.065	0.0433	472.689	0.03824	445.309	0.0101	60.3143
0.0344	440.368	0.04338	473.174	0.03831	445.48	0.01012	60.3929
0.03447	440.898	0.04346	473.419	0.03838	445.644	0.01014	60.4715
0.03454	441.27	0.04354	473.722	0.03845	445.781	0.01016	60.5501
0.0346	441.628	0.04363	473.994	0.03853	446.158	0.01018	60.6312
0.03467	441.959	0.04371	474.342	0.0386	446.637	0.0102	60.7148
0.03474	442.324	0.04379	474.814	0.03868	447	0.01022	60.813
0.0348	442.799	0.04387	475.079	0.03876	447.459	0.01024	60.904
0.03487	443.13	0.04396	475.434	0.03883	447.794	0.01026	60.9801
0.03493	443.433	0.04404	475.776	0.03891	448.219	0.01027	61.0441
0.035	443.667	0.04413	476.241	0.03898	448.65	0.01029	61.0981
0.03507	443.902	0.04421	476.725	0.03905	448.863	0.01031	61.1718
0.03513	444.322	0.0443	476.99	0.03912	449.034	0.01033	61.2504
0.03519	444.563	0.04438	477.39	0.03919	449.103	0.01035	61.3144
0.03526	444.783	0.04447	477.817	0.03927	449.342	0.01037	61.3905
0.03533	445.004	0.04455	478.217	0.03934	449.76	0.01039	61.4544
0.0354	445.259	0.04463	478.669	0.03941	450.102	0.01041	61.5085
0.03547	445.72	0.04471	478.857	0.03949	450.582	0.01043	61.5821
0.03553	446.072	0.0448	479.076	0.03957	451.013	0.01045	61.6633
0.0356	446.32	0.04488	479.334	0.03965	451.513	0.01047	61.7493
0.03567	446.588	0.04497	479.618	0.03972	452.067	0.01049	61.8352
0.03573	446.899	0.04505	480.077	0.03979	452.328	0.01051	61.9212
0.0358	447.408	0.04513	480.303	0.03986	452.52	0.01052	61.9925
0.03586	447.691	0.04522	480.548	0.03994	452.663	0.01054	62.0417
0.03592	447.829	0.04531	480.923	0.04001	452.896	0.01056	62.1007
0.03599	448.056	0.04539	481.291	0.04008	453.232	0.01058	62.1571
0.03606	448.325	0.04548	481.853	0.04016	453.41	0.0106	62.2333
0.03613	448.8	0.04556	482.202	0.04023	453.643	0.01062	62.3218
0.03619	449.2	0.04564	482.473	0.04031	453.93	0.01064	62.393
0.03626	449.544	0.04573	482.841	0.04038	454.266	0.01066	62.4642
0.03633	449.978	0.04581	483.164	0.04046	454.821	0.01068	62.5307
0.0364	450.322	0.04589	483.545	0.04053	455.176	0.0107	62.5921
0.03647	450.777	0.04597	483.681	0.0406	455.471	0.01072	62.6683
0.03653	451.08	0.04605	483.868	0.04068	455.724	0.01074	62.7469
0.03659	451.177	0.04613	484.301	0.04075	455.943	0.01076	62.8255
0.03665	451.328	0.04622	484.682	0.04082	456.334	0.01078	62.8968
0.03672	451.439	0.04631	485.185	0.0409	456.573	0.0108	62.968
0.03679	451.68	0.04639	485.605	0.04097	456.834	0.01082	63.0466
0.03685	451.921	0.04648	485.967	0.04105	457.114	0.01084	63.1179
0.03692	452.114	0.04657	486.464	0.04112	457.429	0.01086	63.1991
0.03699	452.486	0.04665	486.865	0.04119	457.943	0.01088	63.2801
0.03706	452.906	0.04673	487.259	0.04126	458.251	0.0109	63.3587
0.03713	453.492	0.04681	487.394	0.04134	458.518	0.01092	63.4276
0.03719	453.967	0.04689	487.433	0.04142	458.86	0.01093	63.4914
0.03725	454.194	0.04697	487.717	0.04149	459.155	0.01095	63.5504
0.03732	454.456	0.04706	487.982	0.04156	459.559	0.01097	63.6192
0.03739	454.697	0.04714	488.427	0.04164	459.799	0.01099	63.6929
0.03745	455.035	0.04723	488.828	0.04171	460.031	0.01101	63.7569
0.03752	455.379	0.04731	489.099	0.04179	460.401	0.01103	63.8157
0.03758	455.655	0.04741	489.596	0.04186	460.723	0.01105	63.8723
0.03765	456.006	0.04749	490.081	0.04193	461.182	0.01107	63.9288
0.03772	456.316	0.04757	490.507	0.042	461.497	0.01109	63.9853
0.03779	456.771	0.04765	490.707	0.04208	461.716	0.01111	64.064
0.03786	457.246	0.04773	490.739	0.04215	462.134	0.01113	64.15
0.03792	457.46	0.04782	491.03	0.04223	462.517	0.01115	64.2187
0.03799	457.756	0.0479	491.236	0.04231	463.051	0.01117	64.2851
0.03805	458.031	0.04798	491.463	0.04238	463.51	0.01118	64.3391
0.03812	458.369	0.04806	491.669	0.04246	463.791	0.0112	64.3859
0.03818	458.769	0.04815	491.773	0.04253	464.154	0.01122	64.4448
0.03825	459.01	0.04823	492.121	0.04261	464.441	0.01125	64.5186
0.03832	459.34	0.04832	492.502	0.04267	464.777	0.01126	64.5972
0.03838	459.706	0.0484	492.857	0.04274	464.969	0.01128	64.666
0.03845	460.098	0.04848	493.187	0.04281	464.976	0.0113	64.7348
0.03851	460.532	0.04857	493.349	0.04289	465.195	0.01132	64.7913
0.03858	460.739	0.04865	493.729	0.04296	465.475	0.01134	64.8307
0.03865	461.063	0.04874	494.072	0.04304	465.879	0.01136	64.8921
0.03872	461.469	0.04882	494.382	0.04312	466.352	0.01138	64.9535
0.03878	461.814	0.0489	494.692	0.04319	466.667	0.0114	65.0173
0.03885	462.172	0.04898	494.75	0.04327	467.153	0.01142	65.0837
0.03891	462.358	0.04907	495.008	0.04335	467.694	0.01144	65.1378
0.03898	462.613	0.04916	495.409	0.04342	468.358	0.01146	65.204
0.03905	462.902	0.04924	495.809	0.04349	468.954	0.01148	65.2655
0.03911	463.192	0.04932	496.255	0.04356	469.235	0.0115	65.3417
0.03918	463.584	0.04941	496.454	0.04363	469.591	0.01152	65.4179
0.03924	463.756	0.0495	496.9	0.04371	469.906	0.01154	65.4891
0.03931	463.991	0.04958	497.475	0.04378	470.289	0.01155	65.5481
0.03938	464.404	0.04966	497.921	0.04385	470.734	0.01157	65.58
0.03945	464.818	0.04974	498.385	0.04393	470.96	0.01159	65.6268
0.03951	465.32	0.04983	498.638	0.04401	471.31	0.01161	65.6784
0.03958	465.616	0.04991	498.986	0.04409	471.755	0.01163	65.7324
0.03965	465.92	0.04999	499.425	0.04416	472.234	0.01165	65.806
0.03972	466.354	0.05007	499.742	0.04423	472.672	0.01167	65.8602
0.03978	466.719	0.05016	500.071	0.0443	472.775	0.01169	65.9191
0.03984	467.029	0.05024	500.252	0.04438	472.974	0.01171	65.9781
0.0399	467.091	0.05033	500.627	0.04445	473.254	0.01173	66.0321
0.03997	467.208	0.05042	501.163	0.04452	473.494	0.01175	66.0961
0.04004	467.552	0.0505	501.576	0.04459	473.809	0.01177	66.1747
0.04011	467.897	0.05058	501.996	0.04466	473.994	0.01179	66.246
0.04017	468.365	0.05067	502.215	0.04474	474.268	0.01181	66.3246
0.04024	468.786	0.05076	502.544	0.04482	474.658	0.01183	66.386
0.04031	469.144	0.05084	503.081	0.0449	475.041	0.01185	66.4401
0.04038	469.619	0.05091	503.423	0.04497	475.452	0.01186	66.4819
0.04045	469.998	0.05099	503.681	0.04504	475.603	0.01188	66.5261
0.04051	470.37	0.05108	503.804	0.04511	475.788	0.01191	66.5875
0.04057	470.522	0.05116	504.036	0.04519	476.055	0.01192	66.6563
0.04064	470.584	0.05125	504.463	0.04526	476.24	0.01194	66.7153
0.0407	470.859	0.05133	504.786	0.04533	476.534	0.01196	66.7644
0.04077	471.107	0.05142	505.212	0.0454	476.617	0.01198	66.8112
0.04083	471.472	0.05151	505.56	0.04548	476.774	0.012	66.8726
0.0409	471.762	0.05159	505.929	0.04556	477.178	0.01202	66.9389
0.04097	472.017	0.05168	506.478	0.04563	477.582	0.01204	66.9979
0.04104	472.52	0.05175	506.787	0.0457	478.054	0.01206	67.0643
0.04111	472.981	0.05183	507.065	0.04578	478.335	0.01208	67.1133
0.04117	473.36	0.05191	507.298	0.04586	478.595	0.0121	67.1599
0.04124	473.546	0.052	507.543	0.04593	479.034	0.01212	67.2215
0.0413	473.649	0.05208	507.969	0.046	479.356	0.01214	67.2829
0.04137	473.98	0.05217	508.286	0.04608	479.698	0.01216	67.3468
0.04143	474.249	0.05225	508.712	0.04615	479.924	0.01218	67.4082
0.0415	474.545	0.05234	509.1	0.04623	480.123	0.0122	67.472
0.04156	474.848	0.05243	509.468	0.0463	480.499	0.01221	67.5188
0.04163	475.027	0.05251	510.055	0.04637	480.745	0.01223	67.5605
0.0417	475.413	0.05259	510.398	0.04644	480.985	0.01225	67.6146
0.04177	475.847	0.05267	510.604	0.04651	481.129	0.01227	67.6589
0.04183	476.219	0.05276	510.778	0.04659	481.3	0.01229	67.7276
0.0419	476.543	0.05284	510.979	0.04667	481.759	0.01231	67.7915
0.04197	476.715	0.05292	511.379	0.04674	482.177	0.01233	67.8333
0.04203	477.046	0.05301	511.65	0.04682	482.643	0.01235	67.8874
0.0421	477.315	0.05309	511.986	0.04689	483.026	0.01237	67.9292
0.04216	477.569	0.05318	512.4	0.04697	483.286	0.01239	67.9808
0.04223	477.81	0.05327	512.755	0.04704	483.752	0.01241	68.047
0.04229	477.962	0.05335	513.349	0.04711	484.121	0.01243	68.1183
0.04236	478.368	0.05343	513.794	0.04718	484.402	0.01245	68.1921
0.04243	478.865	0.05351	514.059	0.04725	484.58	0.01247	68.2411
0.0425	479.23	0.0536	514.324	0.04733	484.683	0.01249	68.2879
0.04256	479.595	0.05368	514.499	0.0474	485.073	0.01251	68.3345
0.04263	479.836	0.05376	514.886	0.04748	485.43	0.01253	68.3812
0.0427	480.249	0.05384	515.26	0.04755	485.813	0.01255	68.45
0.04277	480.628	0.05392	515.564	0.04763	486.21	0.01257	68.5164
0.04283	480.862	0.05401	515.945	0.04771	486.505	0.01259	68.5754
0.04289	481.09	0.0541	516.255	0.04778	486.991	0.0126	68.6221
0.04296	481.193	0.05418	516.746	0.04786	487.402	0.01262	68.6515
0.04303	481.407	0.05426	517.114	0.04792	487.669	0.01264	68.6957
0.04309	481.744	0.05435	517.353	0.048	487.881	0.01266	68.7449
0.04315	481.978	0.05443	517.74	0.04807	487.95	0.01268	68.7989
0.04322	482.172	0.05452	518.115	0.04814	488.264	0.0127	68.8603
0.04329	482.364	0.0546	518.593	0.04821	488.6	0.01272	68.912
0.04336	482.86	0.05469	518.987	0.04829	488.956	0.01274	68.9685
0.04343	483.487	0.05477	519.122	0.04837	489.394	0.01276	69.0226
0.04349	483.956	0.05485	519.413	0.04844	489.702	0.01278	69.0816
0.04356	484.396	0.05494	519.684	0.04852	490.154	0.0128	69.1454
0.04362	484.624	0.05502	520.117	0.0486	490.627	0.01282	69.2118
0.04369	484.941	0.0551	520.582	0.04866	490.921	0.01284	69.2535
0.04376	485.403	0.05518	520.776	0.04874	491.147	0.01286	69.2977
0.04382	485.623	0.05527	521.041	0.04881	491.277	0.01288	69.3297
0.04388	485.83	0.05536	521.35	0.04888	491.606	0.01289	69.3764
0.04395	485.981	0.05545	521.815	0.04896	491.935	0.01291	69.4255
0.04402	486.284	0.05553	522.345	0.04903	492.188	0.01293	69.4772
0.04409	486.766	0.05561	522.649	0.0491	492.558	0.01295	69.5312
0.04416	487.152	0.0557	523.017	0.04918	492.825	0.01297	69.5706
0.04422	487.6	0.05578	523.294	0.04926	493.242	0.01299	69.6122
0.04429	487.979	0.05586	523.578	0.04933	493.749	0.01301	69.6516
0.04436	488.358	0.05594	523.843	0.04941	494.085	0.01303	69.7081
0.04443	488.813	0.05602	523.85	0.04948	494.414	0.01305	69.7745
0.04449	489.013	0.0561	524.037	0.04955	494.626	0.01307	69.8409
0.04455	489.137	0.05619	524.334	0.04963	494.9	0.01309	69.9023
0.04461	489.233	0.05627	524.709	0.0497	495.235	0.01311	69.9514
0.04468	489.405	0.05636	525.206	0.04977	495.413	0.01313	69.9907
0.04475	489.777	0.05645	525.58	0.04984	495.673	0.01315	70.0349
0.04481	490.087	0.05653	526	0.04992	495.879	0.01317	70.0742
0.04488	490.459	0.05662	526.31	0.04999	496.173	0.01319	70.1234
0.04495	490.879	0.0567	526.588	0.05007	496.625	0.01321	70.1848
0.04502	491.334	0.05678	526.962	0.05014	496.913	0.01323	70.2364
0.04509	491.933	0.05686	527.033	0.05022	497.255	0.01324	70.2806
0.04515	492.257	0.05694	527.189	0.05029	497.55	0.01326	70.3175
0.04521	492.388	0.05702	527.492	0.05036	497.865	0.01328	70.3667
0.04528	492.512	0.05711	527.886	0.05044	498.324	0.0133	70.4035
0.04535	492.657	0.0572	528.48	0.05051	498.597	0.01332	70.4551
0.04541	492.988	0.05728	528.874	0.05058	498.94	0.01334	70.5092
0.04548	493.173	0.05737	529.229	0.05066	499.296	0.01336	70.5534
0.04554	493.408	0.05746	529.681	0.05073	499.604	0.01338	70.6099
0.04561	493.745	0.05754	530.217	0.05081	500.029	0.0134	70.6664
0.04568	494.09	0.05762	530.76	0.05088	500.282	0.01342	70.718
0.04575	494.634	0.0577	530.928	0.05095	500.542	0.01344	70.7819
0.04581	494.978	0.05779	531.083	0.05103	500.891	0.01346	70.8433
0.04588	495.172	0.05787	531.412	0.05111	501.268	0.01348	70.9023
0.04595	495.426	0.05795	531.709	0.05118	501.836	0.0135	70.9491
0.04601	495.647	0.05803	532.129	0.05126	502.241	0.01352	70.9809
0.04608	495.991	0.05811	532.374	0.05133	502.555	0.01354	71.0227
0.04614	496.315	0.0582	532.6	0.05141	502.843	0.01356	71.0669
0.04621	496.528	0.05829	532.988	0.05148	503.076	0.01358	71.1161
0.04627	496.804	0.05837	533.395	0.05155	503.507	0.01359	71.1628
0.04634	497.052	0.05846	533.937	0.05162	503.754	0.01361	71.2022
0.04641	497.472	0.05854	534.273	0.05169	503.959	0.01363	71.2512
0.04647	497.769	0.05862	534.48	0.05176	504.35	0.01365	71.2832
0.04654	497.893	0.05871	534.815	0.05184	504.76	0.01367	71.3152
0.04661	498.223	0.05879	535.074	0.05192	505.363	0.01369	71.3667
0.04668	498.506	0.05887	535.455	0.05199	505.842	0.01371	71.4281
0.04674	498.857	0.05895	535.694	0.05207	506.212	0.01373	71.4797
0.04681	499.146	0.05903	535.817	0.05214	506.657	0.01375	71.5215
0.04687	499.264	0.05912	536.146	0.05222	507.041	0.01377	71.5583
0.04694	499.511	0.05921	536.488	0.05229	507.513	0.01379	71.5927
0.04701	499.746	0.05929	536.914	0.05236	507.759	0.01381	71.6247
0.04707	500.111	0.05937	537.179	0.05243	507.794	0.01383	71.6813
0.04713	500.455	0.05946	537.425	0.0525	507.958	0.01385	71.7353
0.0472	500.621	0.05955	537.928	0.05258	508.136	0.01387	71.787
0.04727	500.91	0.05964	538.367	0.05265	508.499	0.01388	71.841
0.04734	501.303	0.05972	538.858	0.05273	508.869	0.0139	71.868
0.04741	501.847	0.0598	539.239	0.0528	509.136	0.01392	71.9048
0.04747	502.398	0.05988	539.407	0.05288	509.526	0.01394	71.9417
0.04754	502.681	0.05996	539.743	0.05296	509.944	0.01396	71.9786
0.04761	503.005	0.06005	540.047	0.05303	510.485	0.01398	72.0277
0.04768	503.37	0.06013	540.408	0.0531	510.91	0.014	72.0769
0.04774	503.762	0.06021	540.686	0.05318	511.012	0.01402	72.1187
0.0478	504.093	0.06029	540.847	0.05325	511.245	0.01404	72.1653
0.04786	504.162	0.06038	541.28	0.05332	511.485	0.01406	72.2169
0.04793	504.375	0.06047	541.745	0.05339	511.772	0.01408	72.2858
0.048	504.665	0.06055	542.287	0.05347	512.026	0.0141	72.3546
0.04806	505.002	0.06064	542.791	0.05354	512.088	0.01412	72.4208
0.04813	505.478	0.06072	543.03	0.05361	512.354	0.01414	72.4724
0.0482	505.808	0.06081	543.469	0.05369	512.69	0.01416	72.5143
0.04827	506.208	0.06089	543.876	0.05377	513.169	0.01418	72.5683
0.04834	506.683	0.06097	544.18	0.05384	513.655	0.0142	72.6051
0.0484	507.097	0.06105	544.419	0.05391	513.861	0.01422	72.6543
0.04847	507.455	0.06113	544.515	0.05399	514.135	0.01424	72.7157
0.04853	507.544	0.06122	544.922	0.05406	514.402	0.01425	72.7575
0.04859	507.641	0.0613	545.368	0.05414	514.683	0.01427	72.8017
0.04866	507.848	0.06139	545.8	0.0542	515.046	0.01429	72.841
0.04873	508.027	0.06147	546.298	0.05428	515.176	0.01431	72.873
0.04879	508.343	0.06156	546.608	0.05435	515.477	0.01433	72.932
0.04886	508.53	0.06164	547.06	0.05443	515.902	0.01435	72.9934
0.04893	508.743	0.06173	547.486	0.05451	516.401	0.01437	73.0671
0.049	509.164	0.06181	547.796	0.05458	516.867	0.01439	73.1285
0.04907	509.632	0.06189	548.106	0.05465	517.059	0.01441	73.1703
0.04913	510.148	0.06197	548.255	0.05473	517.38	0.01443	73.2047
0.04919	510.383	0.06205	548.526	0.05481	517.826	0.01445	73.2415
0.04926	510.603	0.06213	548.881	0.05488	518.195	0.01447	73.2981
0.04933	510.975	0.06222	549.197	0.05495	518.6	0.01449	73.3522
0.04939	511.272	0.0623	549.682	0.05503	518.757	0.01451	73.3914
0.04946	511.602	0.06239	550.043	0.0551	518.997	0.01453	73.443
0.04952	511.781	0.06248	550.528	0.05517	519.339	0.01454	73.48
0.04959	512.002	0.06257	551.064	0.05524	519.606	0.01456	73.502
0.04966	512.401	0.06264	551.406	0.05531	519.9	0.01458	73.5388
0.04973	512.815	0.06272	551.671	0.05539	520.031	0.0146	73.5807
0.04979	513.324	0.06281	551.748	0.05546	520.297	0.01462	73.6249
0.04986	513.662	0.06289	552.046	0.05554	520.756	0.01464	73.6569
0.04993	513.91	0.06298	552.478	0.05562	521.161	0.01466	73.6913
0.04999	514.248	0.06306	552.756	0.05569	521.695	0.01468	73.7331
0.05006	514.523	0.06314	553.188	0.05577	521.996	0.0147	73.7675
0.05012	514.881	0.06323	553.499	0.05584	522.263	0.01472	73.8264
0.05018	515.109	0.06332	553.899	0.05592	522.695	0.01474	73.8854
0.05025	515.247	0.0634	554.435	0.05599	523.023	0.01476	73.9444
0.05032	515.598	0.06349	554.809	0.05606	523.324	0.01478	73.9934
0.05039	515.935	0.06357	555.145	0.05613	523.406	0.0148	74.0254
0.05045	516.315	0.06365	555.339	0.0562	523.523	0.01482	74.0598
0.05052	516.611	0.06373	555.559	0.05628	523.886	0.01484	74.0942
0.05059	516.845	0.06382	555.875	0.05635	524.173	0.01486	74.1262
0.05066	517.272	0.0639	556.069	0.05643	524.598	0.01488	74.163
0.05072	517.623	0.06398	556.327	0.0565	524.947	0.0149	74.2023
0.05079	517.975	0.06406	556.495	0.05658	525.242	0.01491	74.2515
0.05085	518.264	0.06415	556.747	0.05666	525.755	0.01493	74.2907
0.05092	518.45	0.06423	557.206	0.05673	526.111	0.01495	74.3227
0.05099	518.857	0.06431	557.445	0.0568	526.447	0.01497	74.3693
0.05105	519.173	0.0644	557.709	0.05687	526.659	0.01499	74.4013
0.05111	519.394	0.06448	557.942	0.05694	526.789	0.01501	74.4604
0.05118	519.566	0.06457	558.213	0.05702	527.111	0.01503	74.5242
0.05125	519.704	0.06466	558.743	0.05709	527.378	0.01505	74.5586
0.05132	520.138	0.06474	559.111	0.05717	527.721	0.01507	74.5954
0.05138	520.572	0.06482	559.466	0.05724	528.083	0.01509	74.6274
0.05145	520.999	0.0649	559.763	0.05732	528.358	0.01511	74.6692
0.05151	521.364	0.06499	560.047	0.0574	528.885	0.01513	74.7134
0.05158	521.598	0.06507	560.557	0.05747	529.316	0.01515	74.7553
0.05165	522.053	0.06515	560.945	0.05754	529.658	0.01517	74.8019
0.05172	522.494	0.06524	561.242	0.05761	529.836	0.01519	74.8363
0.05178	522.763	0.06532	561.532	0.05769	529.946	0.0152	74.8707
0.05184	522.956	0.06541	561.842	0.05776	530.275	0.01522	74.9001
0.05191	523.059	0.0655	562.443	0.05783	530.542	0.01524	74.9223
0.05198	523.403	0.06558	563.005	0.0579	530.789	0.01526	74.9714
0.05205	523.741	0.06566	563.509	0.05798	531.124	0.01528	75.0157
0.05211	524.079	0.06575	563.935	0.05805	531.439	0.0153	75.055
0.05218	524.458	0.06583	564.271	0.05813	532.103	0.01532	75.082
0.05225	524.692	0.06591	564.735	0.05821	532.774	0.01534	75.1116
0.05232	525.098	0.06599	564.962	0.05828	533.308	0.01536	75.1582
0.05238	525.505	0.06607	565.046	0.05835	533.815	0.01538	75.2245
0.05245	525.739	0.06615	565.252	0.05843	534.116	0.0154	75.2958
0.05251	525.953	0.06624	565.536	0.0585	534.514	0.01542	75.3499
0.05257	526.014	0.06632	566.066	0.05857	534.89	0.01544	75.3843
0.05264	526.235	0.06641	566.544	0.05864	535.171	0.01546	75.4261
0.05271	526.573	0.0665	567.002	0.05872	535.492	0.01548	75.4506
0.05277	526.848	0.06658	567.525	0.05879	535.684	0.0155	75.4727
0.05284	527.261	0.06667	567.926	0.05887	536.054	0.01552	75.5169
0.05291	527.626	0.06676	568.455	0.05894	536.417	0.01554	75.5612
0.05298	528.157	0.06683	568.804	0.05901	536.657	0.01556	75.603
0.05305	528.708	0.06691	568.933	0.05909	537.006	0.01557	75.6422
0.05311	528.984	0.06699	569.101	0.05917	537.301	0.01559	75.6718
0.05317	529.176	0.06708	569.217	0.05924	537.711	0.01562	75.7234
0.05324	529.252	0.06716	569.599	0.05931	538.143	0.01564	75.77
0.05331	529.438	0.06725	570.057	0.05939	538.423	0.01566	75.8241
0.05337	529.762	0.06733	570.373	0.05946	538.725	0.01568	75.8855
0.05344	529.996	0.06742	570.729	0.05953	538.896	0.0157	75.9249
0.0535	530.368	0.06751	571.064	0.05961	539.17	0.01571	75.9641
0.05357	530.665	0.0676	571.671	0.05968	539.546	0.01573	75.9789
0.05364	531.037	0.06767	572.207	0.05975	539.786	0.01575	76.001
0.05371	531.526	0.06776	572.382	0.05983	540.101	0.01577	76.0477
0.05377	531.87	0.06784	572.634	0.0599	540.341	0.01579	76.0895
0.05384	532.187	0.06792	572.879	0.05998	540.69	0.01581	76.1509
0.0539	532.407	0.068	573.273	0.06006	541.142	0.01583	76.1952
0.05397	532.607	0.06808	573.686	0.06013	541.436	0.01585	76.2246
0.05404	532.938	0.06817	573.912	0.06021	541.786	0.01587	76.2566
0.0541	533.138	0.06825	574.255	0.06028	542.066	0.01589	76.2836
0.05417	533.372	0.06834	574.578	0.06035	542.409	0.01591	76.3204
0.05423	533.538	0.06843	575.12	0.06042	542.833	0.01593	76.3696
0.0543	533.703	0.06851	575.695	0.06049	542.991	0.01594	76.4065
0.05437	534.088	0.06859	575.947	0.06056	543.135	0.01596	76.4433
0.05443	534.371	0.06867	576.282	0.06064	543.327	0.01598	76.4727
0.0545	534.654	0.06876	576.547	0.06071	543.607	0.016	76.5097
0.05457	534.977	0.06884	576.825	0.06079	544.073	0.01602	76.5515
0.05463	535.287	0.06892	577.18	0.06087	544.463	0.01604	76.5981
0.0547	535.653	0.069	577.316	0.06094	544.908	0.01606	76.6546
0.05477	535.845	0.06909	577.529	0.06102	545.285	0.01608	76.694
0.05483	536.017	0.06918	577.826	0.06109	545.641	0.0161	76.7259
0.0549	536.272	0.06926	578.291	0.06117	546.086	0.01612	76.7554
0.05496	536.569	0.06934	578.84	0.06123	546.264	0.01614	76.7702
0.05503	537.044	0.06943	579.085	0.0613	546.374	0.01616	76.8094
0.05509	537.361	0.06951	579.421	0.06138	546.552	0.01618	76.8536
0.05516	537.609	0.0696	579.789	0.06145	546.757	0.01619	76.8881
0.05523	537.912	0.06969	580.132	0.06153	547.25	0.01621	76.9249
0.0553	538.243	0.06977	580.545	0.0616	547.647	0.01623	76.9569
0.05537	538.725	0.06985	580.777	0.06168	548.017	0.01625	76.9913
0.05543	539.111	0.06993	581.094	0.06176	548.394	0.01627	77.0233
0.0555	539.462	0.07002	581.442	0.06184	548.75	0.01629	77.0625
0.05557	539.813	0.0701	581.778	0.06191	549.339	0.01631	77.1165
0.05564	540.11	0.07018	582.211	0.06198	549.702	0.01633	77.1657
0.0557	540.51	0.07026	582.411	0.06205	549.845	0.01635	77.2173
0.05576	540.744	0.07035	582.689	0.06212	550.078	0.01637	77.2518
0.05582	540.785	0.07044	583.115	0.0622	550.318	0.01639	77.2886
0.05589	540.985	0.07052	583.535	0.06227	550.708	0.01641	77.3352
0.05595	541.247	0.07061	584.116	0.06234	550.975	0.01643	77.3722
0.05602	541.729	0.07069	584.491	0.06241	551.187	0.01645	77.4212
0.05609	542.197	0.07077	584.801	0.06249	551.489	0.01647	77.4655
0.05616	542.549	0.07086	585.207	0.06257	551.804	0.01649	77.4876
0.05623	543.01	0.07094	585.563	0.06264	552.31	0.01651	77.5195
0.0563	543.41	0.07102	585.944	0.06272	552.708	0.01653	77.5466
0.05636	543.92	0.0711	586.067	0.06279	552.988	0.01655	77.5859
0.05642	544.278	0.07118	586.196	0.06286	553.345	0.01657	77.6203
0.05649	544.415	0.07127	586.551	0.06294	553.605	0.01659	77.6595
0.05655	544.594	0.07135	586.861	0.06301	554.009	0.01661	77.6989
0.05662	544.76	0.07144	587.319	0.06308	554.372	0.01663	77.7211
0.05669	545.091	0.07152	587.668	0.06315	554.509	0.01665	77.7604
0.05675	545.49	0.07161	588.036	0.06323	554.741	0.01667	77.8144
0.05682	545.8	0.0717	588.533	0.06331	554.995	0.01669	77.8784
0.05689	546.207	0.07178	588.908	0.06338	555.433	0.01671	77.9226
0.05696	546.627	0.07186	589.308	0.06345	555.824	0.01672	77.9446
0.05703	547.199	0.07194	589.496	0.06353	556.002	0.01674	77.9643
0.05709	547.674	0.07202	589.573	0.0636	556.371	0.01676	77.9963
0.05715	547.819	0.0721	589.844	0.06368	556.741	0.01678	78.0257
0.05722	548.032	0.07219	590.122	0.06376	557.124	0.0168	78.0601
0.05729	548.267	0.07227	590.548	0.06383	557.494	0.01682	78.0945
0.05735	548.583	0.07236	590.897	0.0639	557.741	0.01684	78.1265
0.05741	548.873	0.07244	591.22	0.06397	558.049	0.01685	78.1609
0.05748	549.004	0.07253	591.84	0.06405	558.357	0.01687	78.1781
0.05755	549.279	0.07262	592.421	0.06412	558.652	0.01689	78.2125
0.05762	549.61	0.0727	592.996	0.06419	558.864	0.01691	78.2443
0.05769	550.065	0.07278	593.299	0.06426	558.966	0.01693	78.2862
0.05775	550.574	0.07286	593.441	0.06434	559.227	0.01696	78.3452
0.05782	550.781	0.07295	593.809	0.06442	559.555	0.01698	78.3894
0.05788	551.029	0.07303	594.068	0.06449	560.028	0.01699	78.4386
0.05795	551.27	0.07311	594.333	0.06457	560.555	0.01701	78.4656
0.05802	551.587	0.07319	594.61	0.06464	560.877	0.01703	78.4902
0.05808	551.987	0.07328	594.869	0.06472	561.384	0.01705	78.5294
0.05814	552.09	0.07337	595.372	0.06479	561.979	0.01707	78.5639
0.05821	552.269	0.07345	595.844	0.06486	562.52	0.01709	78.6105
0.05828	552.593	0.07354	596.335	0.06493	563.055	0.01711	78.6548
0.05835	552.986	0.07362	596.703	0.065	563.219	0.01713	78.6818
0.05841	553.447	0.0737	596.877	0.06508	563.534	0.01715	78.7235
0.05848	553.682	0.07379	597.232	0.06515	564	0.01717	78.7531
0.05855	554.026	0.07387	597.523	0.06523	564.417	0.01719	78.7825
0.05862	554.46	0.07395	597.807	0.0653	564.945	0.01721	78.8268
0.05868	554.825	0.07403	598.117	0.06538	565.294	0.01723	78.8538
0.05875	555.287	0.07412	598.246	0.06546	565.629	0.01725	78.8907
0.05881	555.562	0.0742	598.647	0.06553	566.061	0.01727	78.9226
0.05888	555.838	0.07429	599.131	0.0656	566.382	0.01729	78.9472
0.05895	556.127	0.07437	599.564	0.06567	566.745	0.01731	78.9816
0.05901	556.355	0.07445	599.971	0.06574	566.91	0.01733	79.0184
0.05907	556.63	0.07454	600.267	0.06582	567.054	0.01735	79.0676
0.05914	556.747	0.07462	600.726	0.06589	567.293	0.01737	79.1118
0.05921	556.981	0.07471	601.178	0.06596	567.506	0.01739	79.1364
0.05928	557.415	0.07479	601.585	0.06604	567.882	0.0174	79.1634
0.05935	557.829	0.07487	602.005	0.06611	568.17	0.01742	79.1831
0.05941	558.318	0.07496	602.237	0.06619	568.464	0.01744	79.2199
0.05948	558.621	0.07504	602.644	0.06627	568.964	0.01746	79.2567
0.05955	558.876	0.07512	603.09	0.06634	569.402	0.01748	79.2937
0.05961	559.255	0.0752	603.393	0.06641	569.779	0.0175	79.3255
0.05968	559.606	0.07529	603.729	0.06649	569.916	0.01752	79.3427
0.05974	559.972	0.07537	603.981	0.06656	570.018	0.01753	79.3674
0.0598	560.095	0.07546	604.44	0.06663	570.388	0.01755	79.4018
0.05987	560.212	0.07555	604.982	0.06671	570.662	0.01757	79.4411
0.05994	560.543	0.07563	605.402	0.06678	571.018	0.0176	79.4952
0.06001	560.853	0.07572	605.893	0.06685	571.34	0.01762	79.5442
0.06007	561.294	0.0758	606.177	0.06693	571.635	0.01763	79.5812
0.06014	561.68	0.07589	606.512	0.06701	572.114	0.01765	79.6204
0.06021	561.976	0.07597	606.919	0.06708	572.491	0.01767	79.6376
0.06028	562.431	0.07604	607.081	0.06716	572.895	0.01769	79.6647
0.06034	562.803	0.07612	607.229	0.06723	573.21	0.01771	79.7015
0.0604	563.175	0.0762	607.281	0.0673	573.436	0.01773	79.7531
0.06047	563.382	0.07629	607.623	0.06738	573.799	0.01775	79.7949
0.06053	563.464	0.07638	608.198	0.06745	574.052	0.01777	79.8195
0.0606	563.692	0.07646	608.695	0.06752	574.319	0.01779	79.8539
0.06066	563.905	0.07655	609.264	0.06759	574.558	0.01781	79.8785
0.06073	564.215	0.07664	609.69	0.06767	574.736	0.01783	79.9129
0.0608	564.532	0.07672	610.148	0.06774	575.195	0.01785	79.9595
0.06087	564.76	0.07681	610.71	0.06782	575.579	0.01787	79.989
0.06094	565.152	0.07689	610.988	0.06789	575.949	0.01789	80.0308
0.06101	565.497	0.07696	611.201	0.06796	576.305	0.01791	80.0652
0.06107	565.827	0.07704	611.298	0.06804	576.565	0.01793	80.0848
0.06113	566.096	0.07713	611.472	0.06812	577.017	0.01795	80.134
0.0612	566.289	0.07722	611.924	0.06819	577.359	0.01797	80.1782
0.06127	566.702	0.0773	612.312	0.06826	577.62	0.01799	80.2274
0.06133	567.06	0.07738	612.725	0.06833	577.921	0.01801	80.2815
0.0614	567.363	0.07747	613.048	0.06841	578.106	0.01803	80.3011
0.06146	567.715	0.07756	613.442	0.06849	578.53	0.01804	80.3233
0.06153	567.976	0.07765	614.133	0.06856	578.914	0.01806	80.3307
0.0616	568.418	0.07773	614.637	0.06863	579.195	0.01808	80.3478
0.06167	568.865	0.07781	614.966	0.0687	579.462	0.0181	80.3797
0.06173	569.306	0.07789	615.166	0.06878	579.64	0.01812	80.4093
0.0618	569.72	0.07797	615.399	0.06886	580.105	0.01814	80.4436
0.06186	569.94	0.07806	615.799	0.06893	580.646	0.01816	80.4583
0.06193	570.257	0.07814	616.019	0.06901	581.105	0.01818	80.4707
0.062	570.546	0.07822	616.225	0.06908	581.564	0.0182	80.4903
0.06206	570.794	0.0783	616.445	0.06916	581.845	0.01822	80.5173
0.06212	571.063	0.07839	616.684	0.06923	582.255	0.01824	80.5665
0.06219	571.256	0.07848	617.278	0.0693	582.625	0.01826	80.618
0.06226	571.662	0.07856	617.769	0.06936	582.79	0.01828	80.6574
0.06233	572.159	0.07864	618.137	0.06944	582.961	0.01829	80.6918
0.06239	572.517	0.07873	618.492	0.06951	583.132	0.01831	80.7138
0.06246	572.875	0.07881	618.796	0.06959	583.556	0.01833	80.7458
0.06252	573.123	0.0789	619.293	0.06966	584.07	0.01835	80.7753
0.06259	573.495	0.07898	619.668	0.06974	584.488	0.01837	80.8097
0.06266	573.915	0.07906	619.906	0.06982	584.967	0.01839	80.8515
0.06273	574.28	0.07914	620.171	0.06989	585.323	0.01841	80.8883
0.06279	574.708	0.07923	620.41	0.06997	585.755	0.01843	80.9277
0.06286	574.948	0.07931	620.934	0.07004	586.227	0.01845	80.9523
0.06292	575.259	0.0794	621.366	0.07011	586.398	0.01847	80.9769
0.06299	575.637	0.07948	621.631	0.07018	586.528	0.01849	81.0211
0.06305	575.899	0.07957	621.999	0.07025	586.59	0.01851	81.0678
0.06312	576.237	0.07965	622.289	0.07033	586.789	0.01853	81.1046
0.06319	576.478	0.07974	622.696	0.0704	587.213	0.01855	81.144
0.06326	576.877	0.07982	623.006	0.07048	587.562	0.01857	81.171
0.06333	577.387	0.0799	623.252	0.07055	587.953	0.01859	81.2004
0.06339	577.753	0.07998	623.652	0.07063	588.275	0.01861	81.2398
0.06346	578.118	0.08007	623.975	0.07071	588.706	0.01863	81.2938
0.06353	578.352	0.08015	624.414	0.07078	589.329	0.01865	81.3405
0.06359	578.669	0.08023	624.789	0.07085	589.63	0.01867	81.3675
0.06366	579.068	0.08031	625.021	0.07092	589.781	0.01869	81.3921
0.06372	579.213	0.0804	625.428	0.071	589.911	0.0187	81.3995
0.06378	579.337	0.08049	625.887	0.07107	590.089	0.01873	81.4216
0.06385	579.413	0.08057	626.546	0.07114	590.486	0.01874	81.4535
0.06391	579.702	0.08066	627.159	0.07121	590.753	0.01876	81.4831
0.06398	580.178	0.08074	627.488	0.07129	591.144	0.01878	81.5247
0.06405	580.563	0.08083	627.85	0.07136	591.561	0.0188	81.5445
0.06412	581.032	0.08091	628.16	0.07144	592.048	0.01882	81.5567
0.06419	581.418	0.08099	628.58	0.07152	592.815	0.01884	81.5789
0.06426	581.789	0.08107	628.922	0.07159	593.369	0.01886	81.6108
0.06432	582.334	0.08115	628.929	0.07166	593.78	0.01888	81.6452
0.06438	582.575	0.08123	629.103	0.07174	594.17	0.0189	81.6992
0.06445	582.781	0.08132	629.367	0.07181	594.431	0.01892	81.7484
0.06451	582.961	0.08141	629.768	0.07189	594.814	0.01894	81.7852
0.06458	583.147	0.08149	630.349	0.07196	595.115	0.01896	81.8148
0.06465	583.588	0.08158	630.756	0.07203	595.321	0.01898	81.8393
0.06471	583.953	0.08166	631.247	0.0721	595.608	0.019	81.8737
0.06478	584.311	0.08175	631.712	0.07218	595.964	0.01902	81.9179
0.06485	584.628	0.08183	632.203	0.07226	596.526	0.01903	81.972
0.06492	585	0.08191	632.674	0.07233	596.91	0.01905	82.0039
0.06499	585.572	0.08199	632.803	0.0724	597.135	0.01907	82.0309
0.06505	585.964	0.08207	632.978	0.07248	597.491	0.01909	82.0555
0.06511	586.178	0.08216	633.159	0.07256	597.841	0.01911	82.0851
0.06518	586.371	0.08224	633.372	0.07263	598.327	0.01913	82.1194
0.06525	586.564	0.08232	633.765	0.0727	598.662	0.01915	82.144
0.06531	586.977	0.08241	634.075	0.07277	598.902	0.01917	82.176
0.06537	587.253	0.0825	634.56	0.07285	599.203	0.01919	82.2079
0.06544	587.446	0.08259	635.128	0.07292	599.484	0.01921	82.2398
0.06551	587.693	0.08267	635.703	0.07299	599.854	0.01923	82.2718
0.06558	587.942	0.08275	636.213	0.07306	600.141	0.01925	82.3062
0.06565	588.445	0.08283	636.303	0.07314	600.313	0.01927	82.3528
0.06571	588.865	0.08291	636.42	0.07321	600.641	0.01929	82.4118
0.06578	589.14	0.083	636.704	0.07329	600.977	0.01931	82.4462
0.06584	589.471	0.08308	637.014	0.07337	601.531	0.01932	82.4634
0.06591	589.767	0.08316	637.459	0.07344	602.066	0.01934	82.4806
0.06598	590.201	0.08325	637.763	0.07352	602.415	0.01936	82.5027
0.06604	590.566	0.08333	638.112	0.07359	602.805	0.01938	82.5298
0.0661	590.732	0.08342	638.557	0.07367	603.141	0.0194	82.5543
0.06617	590.959	0.08351	639.016	0.07374	603.531	0.01942	82.5913
0.06624	591.2	0.08359	639.513	0.0738	603.764	0.01944	82.6231
0.06631	591.717	0.08367	639.733	0.07388	603.757	0.01946	82.6453
0.06637	592.192	0.08375	639.881	0.07395	604.01	0.01948	82.6771
0.06644	592.447	0.08384	640.185	0.07403	604.353	0.0195	82.6969
0.06651	592.771	0.08392	640.482	0.0741	604.777	0.01952	82.7411
0.06658	593.081	0.084	640.908	0.07418	605.25	0.01954	82.7927
0.06664	593.494	0.08408	641.205	0.07425	605.578	0.01956	82.8344
0.06671	593.832	0.08417	641.405	0.07433	606.078	0.01958	82.8688
0.06677	593.935	0.08426	641.806	0.07441	606.544	0.01959	82.886
0.06684	594.114	0.08434	642.187	0.07448	606.955	0.01961	82.8958
0.0669	594.252	0.08442	642.626	0.07455	607.284	0.01963	82.9204
0.06697	594.521	0.08451	642.942	0.07462	607.359	0.01965	82.945
0.06703	594.852	0.08459	643.233	0.07469	607.551	0.01967	82.9745
0.0671	595.065	0.08468	643.762	0.07476	607.763	0.01969	83.0089
0.06716	595.478	0.08476	644.156	0.07484	608.009	0.01971	83.0359
0.06724	595.926	0.08484	644.608	0.07491	608.441	0.01973	83.0605
0.06731	596.47	0.08492	644.97	0.07499	608.715	0.01975	83.0875
0.06737	597.077	0.08501	645.254	0.07507	609.119	0.01977	83.1269
0.06744	597.476	0.08509	645.751	0.07515	609.578	0.01979	83.1735
0.06751	597.855	0.08517	646.171	0.07522	610.016	0.01981	83.2227
0.06757	598.186	0.08525	646.578	0.07529	610.379	0.01983	83.2817
0.06764	598.579	0.08534	646.901	0.07536	610.447	0.01985	83.3161
0.0677	598.923	0.08542	647.114	0.07543	610.687	0.01987	83.3554
0.06776	598.978	0.08551	647.618	0.07551	611.036	0.01989	83.3948
0.06783	599.171	0.0856	648.154	0.07558	611.344	0.01991	83.434
0.0679	599.474	0.08568	648.774	0.07565	611.762	0.01993	83.5028
0.06796	599.88	0.08577	649.303	0.07573	612.043	0.01995	83.5593
0.06803	600.363	0.08585	649.601	0.07581	612.399	0.01997	83.6036
0.0681	600.714	0.08594	650.053	0.07588	612.913	0.01999	83.6331
0.06817	601.142	0.08602	650.466	0.07596	613.364	0.02	83.6551
0.06824	601.576	0.08609	650.75	0.07603	613.844	0.02002	83.6847
0.0683	601.975	0.08617	650.905	0.0761	614.07	0.02004	83.7191
0.06836	602.388	0.08626	650.983	0.07618	614.282	0.02006	83.7633
0.06843	602.547	0.08634	651.422	0.07625	614.542	0.02008	83.8001
0.06849	602.726	0.08643	651.88	0.07632	614.706	0.0201	83.8247
0.06856	602.967	0.08652	652.462	0.07639	614.974	0.02012	83.8517
0.06862	603.215	0.08661	653.191	0.07647	615.131	0.02014	83.869
0.06869	603.684	0.08669	653.734	0.07654	615.295	0.02016	83.9156
0.06876	604.063	0.08678	654.36	0.07662	615.747	0.02018	83.977
0.06883	604.49	0.08686	654.864	0.07669	616.158	0.0202	84.0286
0.0689	604.999	0.08694	655.2	0.07676	616.617	0.02022	84.0729
0.06896	605.447	0.08702	655.419	0.07684	616.939	0.02024	84.1122
0.06903	605.868	0.0871	655.503	0.07692	617.274	0.02026	84.1417
0.06909	606.012	0.08718	655.775	0.07699	617.761	0.02028	84.181
0.06916	606.184	0.08727	656.104	0.07706	618.117	0.0203	84.2203
0.06922	606.522	0.08735	656.414	0.07714	618.528	0.02032	84.2695
0.06929	606.811	0.08743	656.84	0.07721	618.836	0.02034	84.3211
0.06935	607.17	0.08752	657.073	0.07729	619.061	0.02036	84.353
0.06942	607.417	0.08762	657.563	0.07736	619.473	0.02037	84.3653
0.06949	607.665	0.0877	658.145	0.07743	619.781	0.02039	84.3751
0.06956	608.093	0.08778	658.545	0.0775	620.075	0.02041	84.3972
0.06963	608.52	0.08786	658.81	0.07758	620.26	0.02043	84.4292
0.06969	609.023	0.08794	658.958	0.07765	620.37	0.02045	84.4612
0.06976	609.319	0.08803	659.417	0.07773	620.76	0.02047	84.503
0.06982	609.533	0.08811	659.966	0.07781	621.273	0.02049	84.525
0.06989	609.849	0.08819	660.373	0.07788	621.924	0.02051	84.552
0.06995	610.07	0.08827	660.863	0.07796	622.533	0.02053	84.584
0.07002	610.435	0.08836	661.219	0.07803	622.979	0.02055	84.6208
0.07008	610.704	0.08845	661.697	0.0781	623.581	0.02057	84.6724
0.07015	610.896	0.08853	662.4	0.07817	624.026	0.02059	84.7117
0.07022	611.255	0.08861	662.962	0.07824	624.273	0.02061	84.7413
0.07029	611.579	0.0887	663.453	0.07831	624.457	0.02063	84.7561
0.07035	611.937	0.08878	663.705	0.07839	624.615	0.02064	84.7585
0.07042	612.199	0.08887	664.002	0.07846	625.074	0.02066	84.7707
0.07049	612.44	0.08895	664.422	0.07854	625.499	0.02068	84.7879
0.07055	612.88	0.08903	664.68	0.07861	625.943	0.0207	84.8199
0.07062	613.266	0.08911	664.919	0.07869	626.402	0.02072	84.8591
0.07068	613.701	0.08919	665.1	0.07877	626.697	0.02074	84.8887
0.07075	614.059	0.08928	665.416	0.07884	627.162	0.02076	84.9231
0.07082	614.3	0.08937	666.043	0.07892	627.601	0.02078	84.955
0.07088	614.686	0.08945	666.475	0.07898	627.82	0.0208	84.9992
0.07095	615.01	0.08953	666.908	0.07905	628.032	0.02082	85.046
0.07101	615.361	0.08962	667.276	0.07913	628.121	0.02084	85.0976
0.07108	615.636	0.08971	667.683	0.0792	628.45	0.02086	85.1418
0.07115	615.795	0.08979	668.213	0.07928	628.895	0.02088	85.1664
0.07122	616.236	0.08987	668.516	0.07935	629.299	0.0209	85.1909
0.07129	616.635	0.08995	668.787	0.07943	629.73	0.02092	85.2253
0.07135	617.09	0.09003	669.007	0.07951	630.072	0.02094	85.2499
0.07142	617.524	0.09012	669.214	0.07959	630.668	0.02096	85.2941
0.07149	617.786	0.0902	669.659	0.07966	631.346	0.02098	85.3335
0.07155	618.22	0.09028	669.924	0.07973	631.703	0.021	85.3777
0.07162	618.599	0.09036	670.15	0.0798	631.942	0.02101	85.4095
0.07168	618.819	0.09045	670.434	0.07987	632.134	0.02103	85.4293
0.07174	618.943	0.09054	670.783	0.07995	632.51	0.02105	85.4661
0.0718	618.978	0.09063	671.397	0.08002	632.914	0.02107	85.5005
0.07187	619.315	0.09071	671.875	0.08009	633.154	0.02109	85.5398
0.07194	619.715	0.09079	672.255	0.08016	633.462	0.02111	85.5866
0.07201	620.094	0.09088	672.585	0.08024	633.708	0.02113	85.621
0.07208	620.576	0.09096	672.895	0.08032	634.126	0.02115	85.6602
0.07215	620.914	0.09105	673.495	0.08039	634.722	0.02117	85.6946
0.07222	621.389	0.09112	673.902	0.08047	635.085	0.02119	85.7388
0.07228	621.899	0.0912	674.109	0.08054	635.373	0.02121	85.7905
0.07234	622.202	0.09129	674.361	0.08061	635.551	0.02123	85.8397
0.07241	622.457	0.09137	674.626	0.08069	635.838	0.02125	85.8839
0.07247	622.505	0.09146	675.194	0.08076	636.297	0.02127	85.9109
0.07254	622.691	0.09154	675.697	0.08083	636.578	0.02129	85.9281
0.07261	623.001	0.09163	676.111	0.0809	636.831	0.02131	85.9601
0.07267	623.373	0.09172	676.595	0.08098	637.03	0.02133	85.9772
0.07274	623.835	0.0918	677.009	0.08106	637.317	0.02135	86.0043
0.07281	624.124	0.09189	677.583	0.08113	637.851	0.02137	86.0387
0.07288	624.592	0.09196	677.964	0.0812	638.146	0.02138	86.0583
0.07295	625.206	0.09204	678.113	0.08128	638.447	0.0214	86.0829
0.07301	625.529	0.09212	678.294	0.08136	638.783	0.02142	86.1001
0.07307	625.75	0.09221	678.442	0.08143	639.153	0.02144	86.1296
0.07314	625.853	0.09229	678.842	0.0815	639.591	0.02146	86.1664
0.07321	626.101	0.09237	679.275	0.08158	639.824	0.02148	86.2058
0.07327	626.432	0.09246	679.598	0.08165	640.07	0.0215	86.2475
0.07333	626.68	0.09255	680.063	0.08172	640.324	0.02152	86.2868
0.0734	626.997	0.09264	680.522	0.0818	640.597	0.02154	86.304
0.07347	627.238	0.09272	681.154	0.08187	641.043	0.02156	86.3237
0.07354	627.644	0.0928	681.645	0.08194	641.31	0.02158	86.3483
0.07361	628.285	0.09288	681.826	0.08201	641.583	0.0216	86.3777
0.07367	628.774	0.09297	682.052	0.08209	641.967	0.02162	86.4219
0.07374	629.242	0.09305	682.323	0.08217	642.33	0.02164	86.4589
0.0738	629.532	0.09313	682.737	0.08224	642.871	0.02166	86.4957
0.07387	629.828	0.09322	683.195	0.08232	643.268	0.02167	86.5105
0.07394	630.269	0.0933	683.486	0.08239	643.59	0.02169	86.5325
0.074	630.545	0.09339	683.88	0.08247	643.946	0.02171	86.5547
0.07406	630.793	0.09347	684.274	0.08254	644.268	0.02173	86.5817
0.07413	630.944	0.09356	684.829	0.08261	644.713	0.02175	86.6333
0.0742	631.233	0.09364	685.468	0.08268	644.939	0.02177	86.6652
0.07427	631.805	0.09372	685.811	0.08275	644.994	0.02179	86.6972
0.07433	632.212	0.09381	686.185	0.08283	645.268	0.02181	86.7364
0.0744	632.549	0.09389	686.476	0.0829	645.562	0.02183	86.7636
0.07447	632.859	0.09397	686.799	0.08298	646.062	0.02186	86.8151
0.07454	633.218	0.09405	687.219	0.08305	646.534	0.02188	86.8642
0.0746	633.72	0.09414	687.438	0.08313	646.952	0.0219	86.9085
0.07467	634.044	0.09422	687.735	0.08321	647.479	0.02191	86.9479
0.07473	634.313	0.09431	688.078	0.08328	647.925	0.02193	86.9625
0.0748	634.561	0.09439	688.51	0.08336	648.445	0.02195	86.9749
0.07486	634.823	0.09448	689.033	0.08342	648.808	0.02197	86.9921
0.07493	635.257	0.09456	689.376	0.08349	648.938	0.02199	87.0215
0.07499	635.519	0.09465	689.86	0.08356	649.212	0.02201	87.0485
0.07506	635.76	0.09473	690.364	0.08364	649.438	0.02202	87.0633
0.07512	636.07	0.09481	690.719	0.08371	649.808	0.02204	87.0903
0.0752	636.421	0.09489	691.094	0.08379	650.253	0.02206	87.1025
0.07527	636.993	0.09497	691.281	0.08386	650.561	0.02208	87.1173
0.07533	637.51	0.09506	691.597	0.08394	650.992	0.0221	87.1468
0.0754	637.951	0.09515	691.965	0.08402	651.39	0.02212	87.1911
0.07547	638.316	0.09523	692.282	0.08409	651.793	0.02214	87.2328
0.07553	638.591	0.09531	692.624	0.08416	652.101	0.02216	87.282
0.0756	639.053	0.09539	692.714	0.08423	652.19	0.02218	87.309
0.07566	639.342	0.09547	692.856	0.08431	652.471	0.0222	87.3312
0.07572	639.48	0.09556	693.27	0.08438	652.834	0.02222	87.3458
0.07579	639.707	0.09565	693.916	0.08446	653.265	0.02224	87.3778
0.07586	639.997	0.09574	694.839	0.08453	653.8	0.02226	87.4147
0.07592	640.486	0.09582	695.504	0.0846	654.183	0.02228	87.4565
0.07599	640.913	0.09591	696.047	0.08468	654.71	0.0223	87.4909
0.07606	641.299	0.09599	696.757	0.08476	655.279	0.02231	87.5057
0.07613	641.781	0.09607	697.384	0.08483	655.854	0.02233	87.5203
0.0762	642.153	0.09615	697.9	0.08491	656.395	0.02235	87.5425
0.07626	642.621	0.09623	698.068	0.08498	656.621	0.02237	87.5769
0.07632	642.939	0.09631	698.217	0.08505	656.874	0.02239	87.6063
0.07639	643.069	0.0964	698.63	0.08513	657.169	0.02241	87.6359
0.07645	643.276	0.09648	699.005	0.0852	657.456	0.02243	87.6579
0.07652	643.4	0.09657	699.528	0.08527	657.908	0.02245	87.6923
0.07658	643.676	0.09665	699.947	0.08534	658.175	0.02247	87.7169
0.07665	643.992	0.09674	700.277	0.08542	658.504	0.02249	87.7514
0.07672	644.302	0.09683	700.735	0.08549	658.922	0.02251	87.798
0.07679	644.785	0.09691	701.149	0.08557	659.285	0.02253	87.8422
0.07686	645.253	0.09699	701.549	0.08564	659.655	0.02255	87.8766
0.07693	645.866	0.09707	701.711	0.08571	659.839	0.02257	87.9012
0.07699	646.3	0.09715	701.762	0.08579	660.147	0.02259	87.9208
0.07705	646.41	0.09724	702.091	0.08586	660.558	0.02261	87.9307
0.07712	646.693	0.09732	702.402	0.08594	660.887	0.02263	87.9454
0.07718	647.003	0.0974	702.879	0.08601	661.325	0.02265	87.9848
0.07725	647.375	0.09749	703.338	0.08608	661.586	0.02267	88.0045
0.07731	647.726	0.09758	703.661	0.08616	661.935	0.02268	88.0339
0.07738	647.926	0.09767	704.268	0.08623	662.387	0.0227	88.0511
0.07745	648.285	0.09775	704.862	0.08631	662.729	0.02272	88.0609
0.07752	648.622	0.09783	705.379	0.08638	663.154	0.02274	88.0977
0.07759	649.083	0.09791	705.643	0.08645	663.428	0.02276	88.1273
0.07765	649.566	0.09799	705.721	0.08653	663.777	0.02278	88.1665
0.07772	649.772	0.09808	706.07	0.0866	664.331	0.0228	88.2157
0.07778	650.062	0.09816	706.393	0.08668	664.804	0.02282	88.2477
0.07785	650.337	0.09824	706.761	0.08676	665.372	0.02284	88.2673
0.07791	650.627	0.09832	707.135	0.08683	665.783	0.02286	88.2821
0.07798	650.978	0.09841	707.387	0.08691	666.139	0.02288	88.3092
0.07804	651.102	0.0985	707.91	0.08698	666.667	0.0229	88.3435
0.07811	651.357	0.09858	708.491	0.08705	666.975	0.02292	88.3804
0.07818	651.722	0.09867	709.04	0.08711	667.187	0.02294	88.4196
0.07825	652.135	0.09875	709.486	0.08719	667.249	0.02296	88.4344
0.07831	652.556	0.09883	709.693	0.08726	667.344	0.02298	88.454
0.07838	652.742	0.09892	710.106	0.08734	667.79	0.02299	88.4762
0.07845	653.045	0.099	710.5	0.08741	668.228	0.02301	88.4934
0.07851	653.417	0.09908	710.881	0.08749	668.769	0.02303	88.5302
0.07858	653.727	0.09916	711.255	0.08756	669.235	0.02305	88.5622
0.07864	654.106	0.09925	711.398	0.08764	669.584	0.02307	88.6039
0.07871	654.361	0.09933	711.798	0.08772	670.124	0.02309	88.6409
0.07878	654.664	0.09942	712.295	0.08779	670.563	0.02311	88.6703
0.07884	655.091	0.0995	712.715	0.08786	670.878	0.02313	88.7121
0.07891	655.463	0.09958	713.135	0.08793	671.042	0.02316	88.7661
0.07897	655.883	0.09967	713.438	0.088	671.09	0.02317	88.8202
0.07904	656.159	0.09976	713.994	0.08808	671.426	0.02319	88.8669
0.07911	656.441	0.09984	714.555	0.08815	671.816	0.02321	88.894
0.07918	656.841	0.09992	714.936	0.08823	672.309	0.02323	88.9136
0.07925	657.192	0.1	715.324	0.0883	672.788	0.02325	88.9258
0.07931	657.619	0.10009	715.537	0.08838	673.131	0.02327	88.9406
0.07938	657.874	0.10017	715.918	0.08846	673.699	0.02329	88.9824
0.07945	658.17	0.10025	716.383	0.08853	674.247	0.02331	89.0168
0.07951	658.625	0.10033	716.7	0.0886	674.61	0.02332	89.0438
0.07957	659.045	0.10041	716.996	0.08867	674.842	0.02334	89.0659
0.07963	659.459	0.1005	717.151	0.08875	674.973	0.02336	89.0831
0.0797	659.665	0.10059	717.559	0.08882	675.377	0.02338	89.1175
0.07977	659.948	0.10068	718.14	0.08889	675.76	0.02341	89.1569
0.07983	660.513	0.10076	718.611	0.08896	676.041	0.02343	89.2035
0.0799	660.995	0.10084	719.076	0.08904	676.335	0.02345	89.2575
0.07997	661.532	0.10093	719.354	0.08911	676.575	0.02346	89.2871
0.08004	661.953	0.10102	719.806	0.08919	677.123	0.02348	89.3141
0.08011	662.304	0.1011	720.413	0.08927	677.773	0.0235	89.3239
0.08018	662.807	0.10117	720.697	0.08934	678.307	0.02352	89.3362
0.08024	663.193	0.10125	720.91	0.08941	678.766	0.02354	89.3755
0.0803	663.551	0.10134	721.046	0.08949	679.054	0.02356	89.4124
0.08037	663.709	0.10143	721.388	0.08956	679.437	0.02358	89.4542
0.08043	663.744	0.10151	721.905	0.08964	679.828	0.0236	89.4738
0.0805	663.998	0.1016	722.344	0.08971	680.054	0.02362	89.4836
0.08056	664.274	0.10168	722.854	0.08978	680.355	0.02364	89.5008
0.08063	664.695	0.10177	723.28	0.08985	680.56	0.02366	89.5132
0.0807	665.046	0.10186	723.752	0.08993	680.978	0.02368	89.5524
0.08077	665.287	0.10194	724.398	0.09001	681.526	0.0237	89.5918
0.08084	665.762	0.10202	724.824	0.09008	681.882	0.02371	89.609
0.08091	666.265	0.1021	725.146	0.09015	682.224	0.02373	89.6385
0.08097	666.727	0.10218	725.321	0.09023	682.512	0.02375	89.6679
0.08103	666.989	0.10226	725.567	0.09031	682.902	0.02377	89.6975
0.0811	667.133	0.10234	726.018	0.09038	683.354	0.02379	89.7319
0.08117	667.547	0.10243	726.38	0.09045	683.628	0.02381	89.7761
0.08123	667.898	0.10251	726.807	0.09052	683.977	0.02383	89.8055
0.08129	668.27	0.1026	727.213	0.0906	684.265	0.02385	89.8227
0.08136	668.587	0.10269	727.678	0.09067	684.614	0.02387	89.8423
0.08143	668.794	0.10278	728.382	0.09074	685.018	0.02389	89.8595
0.0815	669.221	0.10285	728.802	0.09081	685.169	0.02391	89.8842
0.08157	669.689	0.10294	729.06	0.09089	685.381	0.02393	89.9112
0.08163	670.13	0.10302	729.274	0.09096	685.635	0.02395	89.9308
0.0817	670.488	0.1031	729.583	0.09104	686.107	0.02397	89.9652
0.08176	670.626	0.10318	730.132	0.09112	686.812	0.02398	89.9972
0.08183	670.936	0.10327	730.584	0.09119	687.347	0.024	90.0096
0.08189	671.267	0.10335	731.062	0.09126	687.778	0.02402	90.0414
0.08196	671.57	0.10344	731.605	0.09134	688.141	0.02404	90.0684
0.08202	671.866	0.10353	732.121	0.09142	688.565	0.02406	90.1004
0.08209	672.018	0.10361	732.909	0.09149	689.161	0.02408	90.1422
0.08216	672.445	0.1037	733.529	0.09155	689.469	0.0241	90.179
0.08223	672.969	0.10378	733.962	0.09163	689.675	0.02412	90.2085
0.08229	673.409	0.10386	734.336	0.0917	689.962	0.02414	90.2429
0.08236	673.816	0.10394	734.621	0.09178	690.332	0.02416	90.2675
0.08243	674.078	0.10403	735.053	0.09185	690.894	0.02418	90.2921
0.0825	674.546	0.10411	735.395	0.09193	691.318	0.0242	90.3289
0.08256	674.987	0.10419	735.732	0.092	691.736	0.02422	90.3633
0.08263	675.276	0.10427	736.087	0.09208	692.181	0.02424	90.3903
0.08269	675.621	0.10436	736.403	0.09216	692.571	0.02426	90.4173
0.08276	675.841	0.10444	736.932	0.09223	693.098	0.02428	90.442
0.08282	676.186	0.10453	737.34	0.0923	693.427	0.0243	90.4567
0.08289	676.585	0.10461	737.611	0.09237	693.64	0.02432	90.4837
0.08295	676.813	0.1047	738.017	0.09244	693.92	0.02434	90.5156
0.08302	677.095	0.10478	738.36	0.09251	694.146	0.02436	90.5452
0.08309	677.316	0.10486	738.818	0.09259	694.55	0.02438	90.5772
0.08315	677.75	0.10495	739.219	0.09266	694.899	0.0244	90.5992
0.08322	678.266	0.10503	739.496	0.09274	695.242	0.02442	90.636
0.08329	678.693	0.10511	739.955	0.09282	695.742	0.02444	90.6803
0.08335	679.134	0.1052	740.362	0.0929	696.269	0.02446	90.722
0.08342	679.396	0.10528	740.853	0.09297	696.947	0.02448	90.7712
0.08349	679.789	0.10536	741.221	0.09304	697.378	0.0245	90.8007
0.08355	680.292	0.10544	741.44	0.09311	697.584	0.02451	90.8155
0.08362	680.533	0.10553	741.822	0.09318	697.933	0.02453	90.8303
0.08368	680.712	0.10562	742.267	0.09326	698.241	0.02455	90.8401
0.08375	680.884	0.1057	742.958	0.09333	698.686	0.02457	90.8671
0.08381	681.201	0.10579	743.655	0.0934	699.083	0.02459	90.8989
0.08388	681.718	0.10587	744.062	0.09348	699.391	0.02461	90.9333
0.08395	682.104	0.10596	744.482	0.09355	699.844	0.02463	90.9727
0.08402	682.607	0.10604	744.882	0.09363	700.33	0.02464	90.9948
0.08409	683.047	0.10612	745.354	0.09371	700.98	0.02466	91.0268
0.08415	683.447	0.1062	745.774	0.09378	701.508	0.02468	91.0612
0.08422	683.957	0.10628	745.838	0.09385	701.747	0.02471	91.098
0.08428	684.26	0.10636	746.045	0.09393	702.096	0.02473	91.1594
0.08435	684.522	0.10645	746.335	0.094	702.397	0.02475	91.211
0.08441	684.694	0.10653	746.736	0.09407	702.781	0.02476	91.2577
0.08448	684.88	0.10662	747.285	0.09415	703.151	0.02478	91.2798
0.08454	685.217	0.1067	747.692	0.09422	703.295	0.0248	91.302
0.08461	685.459	0.10679	748.182	0.09429	703.569	0.02482	91.3364
0.08468	685.817	0.10688	748.68	0.09437	703.904	0.02484	91.3635
0.08475	686.217	0.10696	749.261	0.09444	704.322	0.02486	91.4101
0.08482	686.651	0.10704	749.829	0.09451	704.726	0.02488	91.4421
0.08488	687.277	0.10712	750.042	0.09459	704.938	0.0249	91.4715
0.08495	687.601	0.10721	750.275	0.09467	705.335	0.02492	91.5035
0.08501	687.787	0.10729	750.553	0.09474	705.698	0.02494	91.5255
0.08508	687.953	0.10737	750.85	0.09481	706.034	0.02496	91.5624
0.08514	688.159	0.10745	751.289	0.09489	706.424	0.02498	91.6017
0.08521	688.566	0.10754	751.605	0.09496	706.65	0.025	91.6288
0.08527	688.883	0.10763	752.083	0.09503	707.02	0.02502	91.6608
0.08534	689.248	0.10772	752.697	0.09511	707.451	0.02504	91.678
0.08541	689.703	0.1078	753.362	0.09518	707.91	0.02506	91.7024
0.08548	690.123	0.10788	753.962	0.09525	708.389	0.02508	91.7468
0.08555	690.729	0.10796	754.13	0.09532	708.643	0.0251	91.7786
0.08561	691.197	0.10805	754.279	0.0954	709.06	0.02512	91.813
0.08568	691.549	0.10813	754.55	0.09548	709.677	0.02514	91.8475
0.08574	691.921	0.10821	754.847	0.09556	710.286	0.02516	91.8597
0.08581	692.244	0.10829	755.28	0.09563	710.943	0.02517	91.8696
0.08587	692.727	0.10837	755.532	0.0957	711.307	0.02519	91.8769
0.08594	693.106	0.10846	755.823	0.09578	711.704	0.02521	91.8868
0.086	693.36	0.10855	756.275	0.09585	712.244	0.02523	91.9163
0.08607	693.629	0.10864	756.798	0.09592	712.649	0.02525	91.9409
0.08614	693.905	0.10872	757.424	0.09599	713.018	0.02527	91.9629
0.0862	694.346	0.1088	757.798	0.09606	713.1	0.02529	91.9777
0.08627	694.67	0.10889	758.141	0.09614	713.299	0.02531	91.9925
0.08634	694.911	0.10897	758.593	0.09621	713.73	0.02533	92.0023
0.0864	695.269	0.10905	758.987	0.09629	714.094	0.02535	92.0219
0.08647	695.599	0.10913	759.458	0.09636	714.648	0.02537	92.0735
0.08654	695.965	0.10921	759.717	0.09644	715.066	0.02539	92.0931
0.0866	696.281	0.1093	759.936	0.09652	715.463	0.0254	92.1128
0.08667	696.516	0.10939	760.388	0.0966	716.025	0.02542	92.1595
0.08673	696.874	0.10947	760.892	0.09667	716.435	0.02544	92.162
0.0868	697.239	0.10955	761.415	0.09673	716.825	0.02546	92.162
0.08687	697.715	0.10964	761.732	0.09681	716.969	0.02548	92.2136
0.08693	698.114	0.10972	762.093	0.09688	717.106	0.0255	92.2578
0.087	698.348	0.10981	762.726	0.09695	717.517	0.02552	92.2702
0.08706	698.693	0.10989	763.204	0.09703	717.942	0.02554	92.2996
0.08713	699.093	0.10997	763.675	0.0971	718.524	0.02556	92.329
0.0872	699.643	0.11006	763.985	0.09718	718.983	0.02558	92.3266
0.08727	700.201	0.11014	764.218	0.09726	719.366	0.0256	92.3733
0.08734	700.553	0.11022	764.644	0.09734	720.003	0.02562	92.4298
0.08741	700.953	0.11031	765.012	0.09741	720.578	0.02564	92.4495
0.08747	701.297	0.11039	765.387	0.09748	721.023	0.02566	92.5159
0.08753	701.745	0.11047	765.671	0.09755	721.236	0.02568	92.5649
0.08759	702.096	0.11055	765.884	0.09762	721.482	0.0257	92.5821
0.08766	702.158	0.11064	766.407	0.0977	722.043	0.02572	92.6362
0.08772	702.399	0.11073	766.982	0.09777	722.468	0.02574	92.6903
0.08779	702.758	0.11081	767.686	0.09784	722.851	0.02576	92.7345
0.08786	703.233	0.11089	768.299	0.09791	723.201	0.02578	92.7934
0.08793	703.791	0.11098	768.726	0.09799	723.44	0.0258	92.8328
0.088	704.197	0.11107	769.371	0.09807	723.94	0.02581	92.8476
0.08807	704.707	0.11115	769.966	0.09814	724.433	0.02583	92.8795
0.08814	705.203	0.11123	770.398	0.09822	724.844	0.02585	92.8992
0.0882	705.699	0.11131	770.663	0.09829	725.152	0.02587	92.9188
0.08826	706.092	0.11139	770.799	0.09836	725.337	0.02589	92.9606
0.08832	706.174	0.11148	771.296	0.09844	725.741	0.02591	92.995
0.08839	706.347	0.11156	771.877	0.09851	726.125	0.02593	93.0048
0.08846	706.623	0.11165	772.471	0.09858	726.494	0.02595	93.0195
0.08852	706.967	0.11173	773.059	0.09865	726.837	0.02597	93.0441
0.08859	707.483	0.11182	773.427	0.09873	727.001	0.02599	93.0687
0.08866	707.814	0.11191	774.015	0.09881	727.44	0.02601	93.1153
0.08873	708.179	0.11199	774.544	0.09888	727.905	0.02603	93.1621
0.0888	708.662	0.11207	774.951	0.09895	728.261	0.02605	93.194
0.08887	709.206	0.11215	775.261	0.09903	728.638	0.02607	93.2284
0.08893	709.709	0.11223	775.332	0.09911	728.98	0.02608	93.2456
0.08899	709.833	0.11231	775.597	0.09918	729.521	0.0261	93.2579
0.08906	710.026	0.1124	775.9	0.09925	729.994	0.02612	93.2824
0.08912	710.349	0.11248	776.223	0.09932	730.309	0.02614	93.312
0.08919	710.639	0.11256	776.701	0.0994	730.637	0.02616	93.344
0.08925	711.045	0.11265	777.115	0.09947	730.843	0.02618	93.3684
0.08932	711.259	0.11274	777.767	0.09955	731.261	0.0262	93.393
0.08939	711.534	0.11283	778.484	0.09962	731.692	0.02622	93.4126
0.08946	711.975	0.11291	778.974	0.09968	731.959	0.02624	93.4398
0.08953	712.437	0.11299	779.342	0.09976	732.288	0.02626	93.4741
0.08959	712.933	0.11307	779.498	0.09984	732.603	0.02628	93.5085
0.08965	713.188	0.11315	779.885	0.09992	733.192	0.0263	93.5503
0.08972	713.422	0.11324	780.402	0.09999	733.863	0.02632	93.5725
0.08979	713.842	0.11332	780.77	0.10006	734.369	0.02634	93.597
0.08986	714.228	0.1134	781.222	0.10014	734.821	0.02636	93.6461
0.08992	714.738	0.11349	781.5	0.10021	735.068	0.02638	93.6781
0.08998	715.013	0.11358	781.913	0.10029	735.485	0.0264	93.7173
0.09005	715.172	0.11366	782.514	0.10036	736.013	0.02642	93.7715
0.09012	715.578	0.11375	782.972	0.10043	736.259	0.02644	93.7985
0.09019	716.047	0.11383	783.43	0.1005	736.52	0.02646	93.8157
0.09025	716.619	0.11391	783.702	0.10058	736.78	0.02648	93.828
0.09032	717.005	0.114	784.038	0.10065	737.252	0.02649	93.8402
0.09039	717.328	0.11408	784.47	0.10073	737.91	0.02652	93.8698
0.09046	717.797	0.11416	784.767	0.1008	738.389	0.02653	93.9016
0.09052	718.148	0.11424	785.103	0.10088	738.889	0.02655	93.936
0.09059	718.534	0.11433	785.316	0.10096	739.334	0.02657	93.9582
0.09065	718.83	0.11441	785.633	0.10103	739.806	0.02659	93.9802
0.09072	719.071	0.1145	786.169	0.1011	740.334	0.02661	93.995
0.09078	719.505	0.11458	786.537	0.10117	740.607	0.02663	94.0172
0.09085	719.815	0.11466	786.95	0.10124	740.82	0.02665	94.0638
0.09091	720.125	0.11475	787.299	0.10132	740.984	0.02667	94.113
0.09097	720.36	0.11483	787.757	0.10139	741.217	0.02669	94.1621
0.09104	720.539	0.11492	788.3	0.10146	741.649	0.02671	94.1991
0.09111	721.007	0.115	788.642	0.10154	741.97	0.02673	94.2161
0.09118	721.448	0.11508	788.991	0.10161	742.408	0.02674	94.2383
0.09125	721.917	0.11517	789.262	0.10169	742.915	0.02677	94.2579
0.09131	722.296	0.11525	789.572	0.10177	743.504	0.02679	94.285
0.09138	722.599	0.11533	790.082	0.10184	744.25	0.02681	94.3317
0.09145	723.225	0.11541	790.405	0.10191	744.682	0.02682	94.3636
0.09151	723.804	0.11549	790.748	0.10198	744.983	0.02684	94.3906
0.09157	724.252	0.11558	791.096	0.10206	745.292	0.02686	94.4178
0.09164	724.583	0.11567	791.51	0.10213	745.634	0.02688	94.435
0.09171	724.762	0.11576	792.207	0.10221	746.134	0.0269	94.4594
0.09177	725.189	0.11584	792.833	0.10228	746.456	0.02692	94.4914
0.09184	725.643	0.11592	793.318	0.10235	746.784	0.02694	94.5258
0.09191	726.146	0.11601	793.731	0.10243	747.154	0.02696	94.5578
0.09198	726.663	0.1161	794.125	0.10251	747.544	0.02698	94.5798
0.09205	727.008	0.11618	794.739	0.10258	748.14	0.027	94.6192
0.09212	727.435	0.11625	795.074	0.10265	748.544	0.02702	94.6462
0.09218	727.814	0.11633	795.184	0.10273	748.866	0.02704	94.6855
0.09224	728.076	0.11642	795.333	0.1028	749.229	0.02706	94.7371
0.09231	728.289	0.1165	795.643	0.10288	749.571	0.02708	94.7691
0.09237	728.385	0.11659	796.23	0.10295	750.078	0.0271	94.7937
0.09244	728.661	0.11667	796.805	0.10302	750.4	0.02711	94.8035
0.0925	728.971	0.11676	797.361	0.10309	750.598	0.02713	94.8157
0.09257	729.26	0.11684	797.929	0.10317	750.859	0.02715	94.8453
0.09264	729.639	0.11693	798.42	0.10324	751.16	0.02717	94.8772
0.09271	729.991	0.11702	799.072	0.10332	751.694	0.02719	94.9165
0.09278	730.576	0.1171	799.524	0.10339	752.132	0.02721	94.9436
0.09284	731.21	0.11718	799.763	0.10346	752.44	0.02723	94.9632
0.09291	731.596	0.11726	800.002	0.10354	752.913	0.02725	94.9976
0.09297	731.865	0.11734	800.176	0.10362	753.324	0.02727	95.0198
0.09304	731.968	0.11742	800.596	0.10369	753.782	0.02729	95.064
0.0931	732.271	0.11751	800.996	0.10376	754.091	0.02731	95.1056
0.09317	732.671	0.11759	801.358	0.10383	754.303	0.02733	95.1499
0.09323	732.967	0.11768	801.849	0.10391	754.782	0.02735	95.1893
0.0933	733.325	0.11777	802.34	0.10398	755.2	0.02737	95.1967
0.09337	733.621	0.11786	803.043	0.10405	755.686	0.02739	95.2138
0.09344	734.062	0.11794	803.58	0.10412	756.145	0.02741	95.2433
0.09351	734.627	0.11801	803.754	0.1042	756.48	0.02743	95.2655
0.09357	735.013	0.1181	804.064	0.10427	756.974	0.02745	95.3145
0.09363	735.343	0.11818	804.516	0.10435	757.549	0.02746	95.3515
0.0937	735.509	0.11826	--	0.10443	758.254	0.02748	95.376
0.09377	735.798	0.11834	805.795	0.1045	758.932	0.0275	95.403
0.09383	736.191	0.11842	806.221	0.10458	759.309	0.02752	95.4177
0.0939	736.508	0.11851	--	0.10465	759.692	0.02754	95.4497
0.09396	736.907	0.1186	807.144	0.10473	760.089	0.02756	95.4816
0.09403	737.211	0.11869	807.829	0.1048	760.493	0.02758	95.521
0.0941	737.61	0.11877	808.533	0.10487	760.774	0.0276	95.553
0.09416	738.189	0.11885	--	0.10494	760.801	0.02762	95.5702
0.09423	738.588	0.11894	809.276	0.10501	761.055	0.02764	95.5996
0.0943	738.995	0.11902	809.637	0.10509	761.37	0.02766	95.6218
0.09436	739.346	0.11911	810.122	0.10516	761.767	0.02768	95.661
0.09443	739.773	0.11919	810.593	0.10524	762.24	0.0277	95.7126
0.0945	740.276	0.11927	810.806	0.10531	762.595	0.02772	95.7593
0.09456	740.614	0.11935	811.071	0.10539	763.095	0.02774	95.7987
0.09463	740.951	0.11944	811.433	0.10547	763.623	0.02776	95.8183
0.0947	741.248	0.11952	812.007	0.10554	764.115	0.02777	95.8379
0.09476	741.558	0.1196	812.647	0.10561	764.547	0.02779	95.8699
0.09483	742.019	0.11969	813.015	0.10568	764.677	0.02781	95.8945
0.09489	742.274	0.11978	813.486	0.10575	764.944	0.02783	95.9387
0.09496	742.522	0.11986	813.99	0.10583	765.307	0.02785	95.9707
0.09502	742.805	0.11995	814.436	0.1059	765.684	0.02787	95.9928
0.09509	743.184	0.12003	814.9	0.10597	766.19	0.02789	96.005
0.09516	743.797	0.12011	815.146	0.10605	766.526	0.02791	96.0296
0.09523	744.258	0.12019	815.514	0.10613	766.964	0.02793	96.0518
0.09529	744.63	0.12028	815.914	0.10621	767.567	0.02795	96.1008
0.09536	745.002	0.12036	816.282	0.10628	768.135	0.02797	96.1574
0.09543	745.409	0.12044	816.689	0.10635	768.601	0.02799	96.204
0.09549	745.987	0.12052	816.844	0.10642	768.71	0.02801	96.2336
0.09555	746.284	0.12061	817.083	0.1065	768.909	0.02803	96.2508
0.09562	746.449	0.12069	817.581	0.10657	769.272	0.02805	96.2704
0.09568	746.697	0.12078	818.123	0.10664	769.58	0.02807	96.295
0.09575	747.014	0.12086	818.808	0.10671	769.963	0.02809	96.3441
0.09582	747.544	0.12095	819.247	0.10679	770.224	0.02811	96.3859
0.09589	748.054	0.12103	819.654	0.10686	770.573	0.02813	96.4081
0.09595	748.536	0.12112	820.048	0.10694	771.121	0.02815	96.4277
0.09603	749.046	0.1212	820.222	0.10702	771.641	0.02816	96.4399
0.09609	749.508	0.12128	820.28	0.10709	772.237	0.02818	96.4571
0.09616	750.128	0.12136	820.009	0.10716	772.579	0.02821	96.4817
0.09622	750.507	0.12144	819.905	0.10724	772.86	0.02822	96.5112
0.09628	750.7	0.12153	819.989	0.10731	773.278	0.02824	96.5481
0.09635	750.954	0.12162	820.118	0.10739	773.6	0.02826	96.58
0.09641	751.189	0.12171	0	0.10746	774.038	0.02828	96.6095
0.09648	751.637			0.10753	774.312	0.0283	96.639
0.09655	752.105			0.1076	774.572	0.02832	96.6734
0.09661	752.47			0.10768	775.086	0.02834	96.725
0.09669	752.89			0.10775	775.558	0.02836	96.7496
0.09676	753.297			0.10783	776.024	0.02838	96.784
0.09682	753.889			0.1079	776.345	0.0284	96.7963
0.09689	754.316			0.10798	776.674	0.02841	96.7963
0.09695	754.447			0.10805	777.229	0.02843	96.8208
0.09702	754.689			0.10813	777.633	0.02845	96.8307
0.09708	754.943			0.1082	778.085	0.02847	96.8675
0.09715	755.295			0.10827	778.462	0.02849	96.8995
0.09721	755.646			0.10835	778.722	0.02851	96.9093
0.09728	755.839			0.10842	779.208	0.02853	96.9363
0.09735	756.149			0.10849	779.605	0.02855	96.9535
0.09742	756.48			0.10856	779.995	0.02857	96.9903
0.09748	757.003			0.10863	780.331	0.02859	97.0419
0.09755	757.589			0.10871	780.618	0.02861	97.0862
0.09761	757.885			0.10879	781.187	0.02863	97.1255
0.09768	758.257			0.10887	781.652	0.02865	97.1526
0.09775	758.636			0.10894	782.07	0.02867	97.1624
0.09781	759.139			0.10901	782.392	0.02869	97.182
0.09788	759.67			0.10909	782.659	0.02871	97.2188
0.09794	759.952			0.10916	783.241	0.02873	97.2558
0.09801	760.255			0.10923	783.755	0.02875	97.2902
0.09808	760.627			0.1093	784.104	0.02877	97.3196
0.09814	761.096			0.10938	784.357	0.02878	97.3491
0.09821	761.557			0.10945	784.583	0.0288	97.3712
0.09828	761.75			0.10953	785.076	0.02882	97.3909
0.09835	762.088			0.1096	785.597	0.02884	97.413
0.09841	762.515			0.10968	786.11	0.02886	97.4475
0.09848	762.928			0.10975	786.686	0.02888	97.4867
0.09854	763.355			0.10983	787.13	0.0289	97.5137
0.09861	763.534			0.10991	787.767	0.02892	97.5335
0.09867	763.775			0.10998	788.322	0.02894	97.5703
0.09874	764.058			0.11005	788.644	0.02896	97.5997
0.0988	764.34			0.11012	788.904	0.02898	97.644
0.09887	764.685			0.11019	789.034	0.029	97.6784
0.09893	764.864			0.11026	789.342	0.02902	97.7104
0.099	765.174			0.11034	789.74	0.02904	97.7374
0.09907	765.67			0.11041	790.15	0.02906	97.7472
0.09914	766.214			0.11049	790.698	0.02908	97.7694
0.09921	766.793			0.11057	791.095	0.0291	97.7816
0.09927	767.076			0.11065	791.678	0.02912	97.811
0.09934	767.337			0.11072	792.404	0.02913	97.8578
0.09941	767.764			0.11079	792.855	0.02915	97.8774
0.09947	768.109			0.11086	793.218	0.02917	97.8971
0.09953	768.46			0.11093	793.485	0.02919	97.9118
0.0996	768.577			0.11101	793.889	0.02921	97.9413
0.09966	768.777			0.11108	794.382	0.02923	97.9831
0.09973	769.218			0.11115	794.725	0.02925	98.0225
0.0998	769.652			0.11123	795.129	0.02927	98.0715
0.09987	770.217			0.1113	795.478	0.02929	98.1035
0.09994	770.637			0.11138	795.991	0.02931	98.1281
0.10001	771.023			0.11146	796.704	0.02933	98.1477
0.10007	771.574			0.11153	797.176	0.02935	98.1673
0.10014	772.07			0.1116	797.56	0.02937	98.2067
0.1002	772.552			0.11168	797.827	0.02939	98.251
0.10026	772.821			0.11175	798.107	0.02941	98.2853
0.10033	773.028			0.11182	798.484	0.02942	98.3172
0.10039	773.42			0.11189	798.71	0.02944	98.3344
0.10046	773.765			0.11197	799.005	0.02946	98.3542
0.10053	774.212			0.11204	799.251	0.02948	98.3688
0.10059	774.633			0.11212	799.628	0.0295	98.4008
0.10067	775.032			0.11219	800.223	0.02952	98.4401
0.10074	775.653			0.11226	800.586	0.02954	98.4745
0.10081	776.204			0.11234	800.956	0.02956	98.4991
0.10087	776.693			0.11241	801.339	0.02958	98.5261
0.10093	776.92			0.11249	801.764	0.0296	98.5556
0.101	777.024			0.11256	802.257	0.02963	98.5999
0.10106	777.423			0.11263	802.572	0.02964	98.6441
0.10113	777.774			0.11271	802.894	0.02966	98.676
0.10119	778.16			0.11278	803.264	0.02968	98.7005
0.10126	778.463			0.11286	803.62	0.0297	98.7177
0.10133	778.704			0.11293	804.133	0.02972	98.7301
0.1014	779.159			0.113	804.448	0.02974	98.7473
0.10147	779.662			0.11307	804.736	0.02976	98.7645
0.10153	780.144			0.11315	805.092	0.02978	98.7964
0.1016	780.502			0.11323	805.544	0.02979	98.8062
0.10166	780.695			0.1133	806.249	0.02981	98.8186
0.10173	781.06			0.11338	806.804	0.02983	98.8358
0.10179	781.391			0.11345	807.181	0.02985	98.8628
0.10186	781.681			0.11353	807.55	0.02987	98.8946
0.10192	782.004			0.1136	807.9	0.0299	98.9266
0.10199	782.218			0.11367	808.406	0.02992	98.9708
0.10206	782.707			0.11374	808.653	0.02993	99.0126
0.10212	783.237			0.11381	808.742	0.02995	99.0225
0.10219	783.623			0.11389	809.016	0.02997	99.047
0.10225	783.995			0.11396	809.31	0.02999	99.0643
0.10232	784.243			0.11404	0	0.03001	99.0741
0.10239	784.691					0.03003	99.1085
0.10246	785.104					0.03005	99.1405
0.10252	785.407					0.03007	99.1723
0.10259	785.738					0.03008	99.1871
0.10265	785.952					0.0301	99.1969
0.10272	786.303					0.03012	99.2191
0.10278	786.62					0.03014	99.2583
0.10285	0					0.03016	99.3001
						0.03018	99.3247
						0.0302	99.3542
						0.03022	99.3812
						0.03024	99.4108
						0.03026	99.4598
						0.03028	99.504
						0.0303	99.5508
						0.03032	99.595
						0.03034	99.6122
						0.03036	99.6319
						0.03038	99.6441
						0.0304	99.6687
						0.03042	99.6983
						0.03044	99.7253
						0.03046	99.7571
						0.03047	99.7743
						0.03049	99.7941
						0.03051	99.8211
						0.03053	99.8456
						0.03055	99.885
						0.03057	99.9292
						0.03059	99.9514
						0.03061	99.966
						0.03063	99.9758
						0.03065	100.005
						0.03067	100.045
						0.03069	100.079
						0.03071	100.121
						0.03073	100.145
						0.03075	100.165
						0.03077	100.19
						0.03078	100.214
						0.0308	100.254
						0.03082	100.281
						0.03084	100.303
						0.03086	100.337
						0.03088	100.362
						0.03091	100.408
						0.03093	100.462
						0.03095	100.509
						0.03096	100.556
						0.03098	100.566
						0.031	100.578
						0.03102	100.602
						0.03104	100.62
						0.03106	100.659
						0.03108	100.684
						0.03109	100.706
						0.03111	100.733
						0.03113	100.747
						0.03115	100.782
						0.03118	100.819
						0.0312	100.863
						0.03122	100.912
						0.03123	100.942
						0.03125	100.966
						0.03127	100.969
						0.03129	100.986
						0.03131	101.013
						0.03133	101.05
						0.03135	101.099
						0.03137	101.136
						0.03139	101.158
						0.03141	101.185
						0.03143	101.207
						0.03145	101.236
						0.03147	101.271
						0.03149	101.3
						0.0315	101.332
						0.03153	101.364
						0.03155	101.401
						0.03157	101.438
						0.03159	101.463
						0.0316	101.497
						0.03162	101.509
						0.03164	101.519
						0.03166	101.541
						0.03168	101.553
						0.0317	101.58
						0.03172	101.603
						0.03173	101.617
						0.03175	101.632
						0.03177	101.647
						0.03179	101.671
						0.03181	101.701
						0.03184	101.743
						0.03186	101.787
						0.03187	101.824
						0.03189	101.863
						0.03191	101.88
						0.03193	101.895
						0.03195	101.937
						0.03198	101.981
						0.03199	102.02
						0.03201	102.05
						0.03203	102.067
						0.03205	102.089
						0.03207	102.101
						0.03209	102.141
						0.03211	102.182
						0.03213	102.217
						0.03215	102.251
						0.03217	102.276
						0.03219	102.315
						0.03221	102.372
						0.03223	102.423
						0.03225	102.472
						0.03227	102.512
						0.03228	102.544
						0.0323	102.553
						0.03232	102.558
						0.03234	102.595
						0.03236	102.625
						0.03238	102.659
						0.0324	102.698
						0.03241	102.711
						0.03243	102.733
						0.03245	102.77
						0.03248	102.814
						0.0325	102.861
						0.03252	102.902
						0.03253	102.937
						0.03255	102.954
						0.03257	102.983
						0.03259	103.015
						0.03261	103.045
						0.03263	103.089
						0.03265	103.126
						0.03267	103.148
						0.03269	103.175
						0.03271	103.202
						0.03273	103.232
						0.03275	103.271
						0.03277	103.296
						0.03279	103.325
						0.03281	103.347
						0.03283	103.367
						0.03285	103.404
						0.03287	103.448
						0.03289	103.497
						0.03291	103.531
						0.03293	103.556
						0.03294	103.578
						0.03296	103.585
						0.03298	103.612
						0.033	103.635
						0.03302	103.659
						0.03304	103.691
						0.03306	103.699
						0.03308	103.713
						0.0331	103.743
						0.03312	103.767
						0.03314	103.812
						0.03316	0

## Sheet: Figure 1f
	Young's Modulus	Tensile Strength
	GPa	Mpa
Regenerated cellulose	4.3	106
BC film	11.4	194
TEMPO-oxidized BC	18.5	102
Enz-cnf	13.2	214
Lignin-rich MFC	15.1	283
Holo-CNF	21	320
TEMPO-CNF	17	321
MFC/wood fiber	10.1	160
Delignified wood film	51.1	449
This work	36.1	811

## Sheet: Figure 1g
Pulp fiber/Microgel/B-CNF
	1:1:1		1:1:1.2		1.2:1:1		0.8:1:1		1:1:0.8		1:1:2		1:2:1		2:1:1
Strain	Stress	Strain	Stress	Strain	Stress	Strain	Stress	Strain	Stress	Strain	Stress	Strain	Stress	Strain	Stress
	MPa		MPa		MPa		MPa		MPa		MPa		MPa		MPa
0	-0.30425	0	-0.68807	0	-0.8407	0	-0.49398	0	-0.71171	0	-0.14941	0	-0.1629	0	-0.25789
0	-0.228	0	-0.72885	0	-0.94733	0	-0.37048	0	-0.78003	0	-0.15482	0	-0.15949	0	-0.26443
3e-05	-0.21434	0	-0.66012	0	-0.93563	0	-0.37048	0	-0.69745	1e-05	-0.15482	2e-05	-0.16973	1e-05	-0.26935
0.00012	0.4283	2e-05	-0.70166	1e-05	-0.8407	2e-05	-0.39759	1.25e-05	-0.73874	7e-05	-0.13494	9e-05	-0.1389	6e-05	-0.24489
0.00024	3.26821	9e-05	-0.12387	4e-05	-0.86476	7e-05	-0.02786	5e-05	-0.71171	0.00019	0	0.00024	0.03605	0.00018	-0.12894
0.00034	7.96737	0.0002	1.99471	0.00012	0	0.00016	1.20708	0.00015	0.04054	0.00032	0.35679	0.00038	0.46651	0.0003	0.23504
0.0004	12.6662	0.00027	5.86027	0.00024	2.60533	0.00023	3.79895	0.000275	2.03754	0.00041	0.79961	0.00048	0.98786	0.00039	0.71649
0.00046	15.9829	0.00032	9.78172	0.00032	6.85696	0.00027	6.625	0.0003625	5.25075	0.00048	1.18868	0.00057	1.42685	0.00046	1.11147
0.00052	18.4427	0.00035	12.1065	0.00036	10.7893	0.0003	8.51732	0.0004125	7.97222	0.00054	1.45935	0.00065	1.77343	0.00052	1.39875
0.00059	20.8684	0.00038	13.6057	0.00039	12.8973	0.00033	9.73795	0.00045	9.72222	0.0006	1.63691	0.00073	2.04013	0.00058	1.606
0.00065	23.2868	0.00042	14.8029	0.00043	14.0579	0.00036	10.5203	0.0005	10.8026	0.00068	1.83947	0.00083	2.32951	0.00065	1.82312
0.00071	25.8574	0.00046	15.9177	0.00048	15.1001	0.0004	11.5896	0.0005375	11.5826	0.00075	2.05463	0.00092	2.63975	0.00072	2.0483
0.00078	28.2758	0.00051	17.5136	0.00053	16.4623	0.00044	12.8381	0.0006	12.6764	0.00083	2.29301	0.00101	2.96575	0.00079	2.27034
0.00084	30.6737	0.00055	19.0264	0.00058	18.3453	0.00049	14.0181	0.00065	13.8251	0.00091	2.52972	0.0011	3.29867	0.00086	2.50538
0.00091	33.1476	0.0006	20.6775	0.00063	20.169	0.00053	15.4443	0.0007125	15.1787	0.00098	2.7502	0.00119	3.59497	0.00093	2.72733
0.00097	35.5869	0.00064	22.3557	0.00068	22.0045	0.00057	16.7749	0.0007625	16.6014	0.00106	2.97431	0.00128	3.89127	0.001	2.95744
0.00104	38.1988	0.00069	23.787	0.00073	23.6749	0.00061	18.1054	0.000825	17.8048	0.00114	3.18583	0.00137	4.19146	0.00107	3.19086
0.0011	40.8107	0.00073	25.506	0.00077	25.1554	0.00065	19.4217	0.000875	19.1171	0.00121	3.4064	0.00146	4.47486	0.00115	3.41604
0.00118	43.4158	0.00078	27.1571	0.00082	26.816	0.00069	20.7658	0.0009375	20.4437	0.00128	3.6126	0.00155	4.75825	0.00123	3.64785
0.00125	46.2629	0.00082	28.7115	0.00087	28.2731	0.00073	22.1242	0.0009875	21.6336	0.00135	3.79902	0.00164	5.01233	0.0013	3.86658
0.00132	49.0474	0.00087	30.3489	0.00092	29.8979	0.00078	23.372	0.00105	22.9189	0.00143	3.99085	0.00173	5.26461	0.00137	4.09668
0.00138	51.7424	0.00091	31.7938	0.00097	31.63	0.00082	24.8125	0.0011	24.1089	0.0015	4.17372	0.00181	5.51689	0.00143	4.30233
0.00144	54.2231	0.00095	33.2515	0.00102	33.3381	0.00086	26.2116	0.00115	25.2575	0.00158	4.35659	0.0019	5.75199	0.0015	4.48029
0.00151	56.4829	0.00099	34.6828	0.00107	35.1899	0.0009	27.4593	0.0012	26.3919	0.00165	4.55561	0.00198	5.99393	0.00157	4.67124
0.00157	58.9772	0.00104	36.031	0.00112	36.7783	0.00094	28.817	0.00126	27.3769	0.00173	4.72943	0.00207	6.20304	0.00164	4.85403
0.00164	61.3338	0.00108	37.5582	0.00117	38.3674	0.00098	29.997	0.00131	28.5668	0.0018	4.91772	0.00216	6.42419	0.00171	5.04659
0.0017	63.6901	0.00113	38.9751	0.00121	40.0397	0.00102	31.1355	0.00136	29.6059	0.00189	5.11309	0.00225	6.66793	0.00179	5.231
0.00177	66.0326	0.00117	40.392	0.00126	41.4129	0.00106	32.3426	0.00143	30.6592	0.00196	5.31033	0.00234	6.89772	0.00186	5.39919
0.00184	68.2921	0.00122	41.8089	0.00131	42.8583	0.0011	33.3434	0.00148	31.7665	0.00203	5.51831	0.00243	7.13966	0.00194	5.58521
0.00191	70.7868	0.00126	43.1571	0.00135	44.2802	0.00114	34.5369	0.00154	32.8198	0.0021	5.69045	0.00251	7.35057	0.00201	5.75663
0.00197	73.2811	0.0013	44.6571	0.0014	45.6196	0.00118	35.7304	0.00159	33.9272	0.00218	5.85531	0.00261	7.54583	0.00208	5.92957
0.00204	75.6859	0.00134	45.9222	0.00145	47.171	0.00122	36.869	0.00164	34.8979	0.00226	6.02205	0.0027	7.75664	0.00215	6.09444
0.0021	77.9731	0.00139	47.2017	0.00151	48.6164	0.00126	38.1717	0.00169	35.8416	0.00233	6.18701	0.00278	7.9537	0.00222	6.24624
0.00217	80.0622	0.00143	48.4539	0.00156	50.1918	0.0013	39.2003	0.00174	36.8401	0.0024	6.3502	0.00286	8.15066	0.00229	6.41272
0.00224	82.2815	0.00147	49.4033	0.0016	51.7308	0.00134	40.4345	0.0018	37.756	0.00247	6.49006	0.00295	8.33036	0.00236	6.55959
0.0023	84.4313	0.00151	50.6548	0.00165	53.0709	0.00138	41.5874	0.00185	38.768	0.00255	6.64419	0.00304	8.51015	0.00243	6.72124
0.00237	86.5398	0.00156	51.8384	0.00169	54.3752	0.00142	42.506	0.00191	39.7522	0.00263	6.78937	0.00313	8.70541	0.0025	6.87625
0.00243	88.5857	0.00161	53.1042	0.00174	55.5156	0.00146	43.6996	0.00196	40.7508	0.00271	6.93642	0.00322	8.89896	0.00257	7.00197
0.0025	90.486	0.00165	54.6171	0.00178	56.8199	0.0015	44.8374	0.00203	41.9677	0.00278	7.09419	0.00331	9.10977	0.00265	7.15045
0.00257	92.6427	0.0017	55.9381	0.00183	58.0774	0.00154	45.9074	0.00208	42.9797	0.00285	7.21791	0.0034	9.30683	0.00272	7.29247
0.00263	94.9454	0.00174	57.3965	0.00188	59.2997	0.00159	47.1694	0.00214	44.0053	0.00293	7.33976	0.00349	9.49345	0.00279	7.42142
0.0027	97.1438	0.00179	58.8535	0.00193	60.8036	0.00163	48.3629	0.00219	45.0721	0.003	7.45453	0.00359	9.687	0.00286	7.54543
0.00277	99.3145	0.00183	60.1858	0.00198	62.132	0.00167	49.5286	0.00225	46.0158	0.00308	7.55138	0.00367	9.85294	0.00293	7.65314
0.00284	101.409	0.00187	61.6843	0.00203	63.554	0.00171	50.5572	0.0023	47.0548	0.00315	7.6625	0.00376	10.0274	0.003	7.77885
0.0029	103.732	0.00192	62.9615	0.00208	65.011	0.00175	51.5452	0.00235	47.9715	0.00322	7.75394	0.00384	10.1795	0.00307	7.89803
0.00297	105.965	0.00196	64.3074	0.00213	66.1983	0.00179	52.5738	0.0024	48.9009	0.0033	7.83819	0.00393	10.323	0.00315	8.01228
0.00303	108.053	0.002	65.6669	0.00217	67.7614	0.00183	53.6024	0.00246	49.9264	0.00338	7.92421	0.00402	10.4872	0.00322	8.12159
0.0031	110.203	0.00205	66.9434	0.00222	69.2653	0.00187	54.7267	0.00251	50.8566	0.00345	8.00492	0.00411	10.6393	0.00329	8.21461
0.00316	112.221	0.0021	68.4841	0.00227	70.6638	0.00191	55.7831	0.00258	51.9099	0.00352	8.1	0.0042	10.7982	0.00336	8.31747
0.00323	114.33	0.00214	69.9132	0.00232	72.2503	0.00195	56.7982	0.00264	52.9077	0.0036	8.16092	0.00429	10.9555	0.00343	8.40564
0.00329	116.473	0.00218	71.315	0.00237	73.6021	0.00199	58.0324	0.00269	53.8927	0.00368	8.22903	0.00438	11.1076	0.0035	8.49866
0.00336	118.456	0.00222	72.6465	0.00242	75.0358	0.00203	58.9518	0.00274	54.8363	0.00375	8.30787	0.00448	11.2752	0.00357	8.59821
0.00342	120.467	0.00226	73.7432	0.00247	76.4109	0.00207	60.0211	0.00279	55.5743	0.00383	8.37421	0.00456	11.4394	0.00364	8.68306
0.00349	122.416	0.0023	75.0061	0.00252	77.7978	0.00212	61.119	0.00284	56.4362	0.0039	8.45492	0.00464	11.5862	0.00372	8.781
0.00356	124.511	0.00235	76.1579	0.00257	79.4428	0.00216	62.0376	0.00289	57.2838	0.00398	8.51407	0.00473	11.7021	0.00379	8.87894
0.00363	126.73	0.00239	77.278	0.00261	80.8062	0.00219	63.1898	0.00294	58.0496	0.00405	8.5625	0.00482	11.8127	0.00387	8.96702
0.0037	128.797	0.00244	78.6707	0.00266	82.1339	0.00223	64.0949	0.003	59.0203	0.00412	8.62165	0.00491	11.9474	0.00394	9.06335
0.00376	130.857	0.00249	80.0219	0.00271	83.3797	0.00228	64.9865	0.00306	59.9092	0.0042	8.67185	0.00499	12.0702	0.00401	9.12706
0.00383	132.736	0.00253	81.4283	0.00275	84.5319	0.00231	66.0836	0.00311	60.9077	0.00427	8.731	0.00508	12.1912	0.00408	9.18737
0.0039	134.699	0.00257	82.7251	0.0028	85.8596	0.00236	66.9895	0.00318	61.8378	0.00434	8.77224	0.00517	12.3139	0.00415	9.256
0.00396	136.717	0.00262	83.8444	0.00284	86.9877	0.0024	67.9767	0.00323	62.6036	0.00442	8.81171	0.00527	12.4296	0.00422	9.31631
0.00402	138.458	0.00266	85.1548	0.00289	88.3394	0.00244	69.0331	0.00328	63.5608	0.0045	8.87087	0.00536	12.5731	0.00428	9.3784
0.00409	140.157	0.00271	86.2885	0.00294	89.7848	0.00248	70.0618	0.00334	64.3536	0.00458	8.92461	0.00545	12.7062	0.00435	9.4224
0.00415	141.794	0.00275	87.4758	0.00299	90.9831	0.00252	71.0904	0.00339	65.1877	0.00466	8.9874	0.00553	12.8341	0.00443	9.4845
0.00422	143.61	0.00279	88.7591	0.00304	92.3583	0.00256	72.009	0.00345	66.0766	0.00473	9.03218	0.00562	12.9412	0.0045	9.55627
0.00429	145.525	0.00284	89.9471	0.00309	93.6157	0.0026	72.9556	0.0035	66.8701	0.0048	9.06624	0.00571	13.0241	0.00457	9.62643
0.00436	147.314	0.00288	91.2983	0.00314	94.8732	0.00264	73.8336	0.00355	67.8273	0.00488	9.10748	0.0058	13.1295	0.00464	9.6983
0.00443	149.228	0.00293	92.4041	0.00318	96.2126	0.00268	74.6837	0.00361	68.6066	0.00495	9.14695	0.00588	13.2263	0.00472	9.74722
0.00449	151.094	0.00297	93.6329	0.00323	97.2237	0.00272	75.6032	0.00366	69.3994	0.00502	9.17028	0.00597	13.3231	0.00479	9.81909
0.00456	152.966	0.00302	94.9841	0.00328	98.446	0.00277	76.5354	0.00373	70.4257	0.00509	9.18996	0.00606	13.4164	0.00487	9.89417
0.00463	154.943	0.00306	96.1586	0.00333	99.7386	0.00281	77.6739	0.00378	71.2733	0.00517	9.20974	0.00615	13.5011	0.00493	9.95448
0.00469	156.628	0.00311	97.5234	0.00338	100.914	0.00285	78.7026	0.00384	72.1757	0.00525	9.23839	0.00624	13.6152	0.005	10.01
0.00475	158.251	0.00315	98.6843	0.00344	102.324	0.00289	79.5941	0.00389	72.9827	0.00532	9.27785	0.00633	13.7292	0.00507	10.0476
0.00482	159.784	0.00319	99.7349	0.00349	103.593	0.00293	80.6506	0.00394	73.6119	0.0054	9.32441	0.00642	13.8346	0.00514	10.0933
0.00488	161.323	0.00323	100.909	0.00353	104.886	0.00297	81.4872	0.00399	74.4047	0.00547	9.36929	0.00651	13.9487	0.00521	10.1553
0.00495	163.03	0.00327	101.919	0.00358	106.061	0.00301	82.3652	0.00404	75.4167	0.00555	9.41053	0.0066	14.0455	0.00528	10.2059
0.00502	164.653	0.00332	103.107	0.00362	106.954	0.00305	83.2839	0.00409	76.0323	0.00563	9.45709	0.00669	14.1647	0.00535	10.2646
0.00508	166.303	0.00336	104.336	0.00367	108.012	0.00309	84.0384	0.00415	76.5518	0.00571	9.48396	0.00678	14.277	0.00543	10.3055
0.00516	168.002	0.00341	105.469	0.00372	108.976	0.00313	85.0256	0.0042	77.7417	0.00578	9.51988	0.00686	14.3669	0.00551	10.3609
0.00523	169.743	0.00345	106.752	0.00376	109.975	0.00318	85.9721	0.00426	78.4662	0.00584	9.54498	0.00695	14.4654	0.00558	10.4327
0.00529	171.657	0.00349	107.817	0.00381	111.114	0.00322	86.8501	0.00431	78.8356	0.00592	9.55394	0.00704	14.5362	0.00565	10.4931
0.00535	173.301	0.00354	109.032	0.00386	112.172	0.00326	87.9059	0.00438	80.1622	0.00599	9.58445	0.00713	14.6296	0.00572	10.5584
0.00542	174.799	0.00358	110.288	0.00391	113.489	0.0033	88.7839	0.00443	80.9414	0.00607	9.59872	0.00722	14.7195	0.00579	10.5927
0.00548	176.29	0.00362	111.312	0.00396	114.617	0.00334	89.6205	0.00448	81.3656	0.00614	9.631	0.0073	14.7834	0.00586	10.6417
0.00555	177.781	0.00367	112.486	0.00401	115.627	0.00337	90.43	0.00453	82.6231	0.00622	9.65974	0.00739	14.8577	0.00593	10.6955
0.00561	179.452	0.00371	113.496	0.00405	116.767	0.00341	91.1566	0.00459	83.2523	0.0063	9.67943	0.00748	14.9216	0.006	10.7412
0.00568	180.957	0.00376	114.629	0.0041	117.778	0.00345	91.9661	0.00464	83.7718	0.00638	9.7314	0.00758	15.015	0.00607	10.7902
0.00574	182.476	0.0038	115.844	0.00415	118.895	0.00349	92.7206	0.0047	85.003	0.00645	9.76909	0.00767	15.1066	0.00614	10.8359
0.00581	184.065	0.00385	116.95	0.00419	119.929	0.00353	93.5482	0.00476	85.6862	0.00652	9.81034	0.00775	15.1808	0.00622	10.9028
0.00589	185.604	0.0039	118.316	0.00424	120.916	0.00358	94.4887	0.00481	86.4527	0.00659	9.83356	0.00784	15.2638	0.00629	10.9844
0.00596	187.379	0.00394	119.544	0.00429	122.185	0.00362	95.4014	0.00488	87.5871	0.00667	9.83543	0.00793	15.3329	0.00636	11.053
0.00602	188.988	0.00398	120.595	0.00434	123.208	0.00366	96.3283	0.00493	88.1614	0.00674	9.8623	0.00802	15.4073	0.00643	11.128
0.00608	190.396	0.00402	121.715	0.00439	124.301	0.0037	97.1446	0.00498	88.8589	0.00682	9.8874	0.00811	15.4799	0.0065	11.177
0.00615	191.839	0.00407	122.643	0.00445	125.511	0.00374	98.058	0.00503	89.7072	0.00689	9.9125	0.00819	15.53	0.00657	11.226
0.00622	193.17	0.00411	123.749	0.00449	126.627	0.00378	98.9435	0.00508	90.3499	0.00697	9.93937	0.00827	15.5818	0.00665	11.2814
0.00628	194.641	0.00415	124.813	0.00454	127.862	0.00382	99.6762	0.00513	91.0473	0.00704	9.95551	0.00836	15.625	0.00672	11.3206
0.00635	196.055	0.0042	125.838	0.00459	128.825	0.00386	100.603	0.00519	91.7996	0.00712	9.98779	0.00845	15.6976	0.00678	11.3631
0.00641	197.394	0.00424	127.162	0.00464	129.742	0.0039	101.364	0.00525	92.6059	0.0072	10.0147	0.00854	15.7702	0.00686	11.3925
0.00648	198.788	0.00428	128.308	0.00468	130.753	0.00394	102.181	0.0053	93.3851	0.00727	10.0487	0.00863	15.8462	0.00693	11.4185
0.00655	200.147	0.00433	129.483	0.00473	131.634	0.00399	103.121	0.00535	94.1652	0.00735	10.0828	0.00872	15.9482	0.007	11.4741
0.00661	201.604	0.00437	130.616	0.00478	132.704	0.00403	103.84	0.0054	94.8213	0.00742	10.0989	0.00882	16.0415	0.00707	11.5165
0.00668	202.936	0.00441	131.653	0.00483	133.726	0.00407	104.74	0.00546	95.4775	0.0075	10.124	0.00891	16.14	0.00714	11.5606
0.00675	204.149	0.00446	132.895	0.00488	134.819	0.00411	105.611	0.00551	96.2433	0.00757	10.1456	0.009	16.2419	0.00722	11.5981
0.00681	205.481	0.0045	133.96	0.00493	136.077	0.00415	106.303	0.00558	96.8724	0.00764	10.1778	0.00908	16.3163	0.00729	11.6422
0.00688	206.819	0.00455	135.093	0.00498	137.052	0.00419	107.105	0.00563	97.6111	0.00772	10.2101	0.00916	16.382	0.00736	11.6993
0.00695	208.317	0.00459	136.321	0.00502	138.157	0.00423	107.784	0.00568	98.3784	0.00779	10.2209	0.00925	16.4338	0.00743	11.745
0.00701	209.767	0.00463	137.413	0.00507	139.196	0.00427	108.503	0.00574	98.9985	0.00787	10.2549	0.00935	16.4994	0.0075	11.7841
0.00707	211.071	0.00468	138.628	0.00511	140.103	0.00431	109.222	0.00579	99.7297	0.00794	10.289	0.00943	16.5738	0.00757	11.8168
0.00714	212.472	0.00473	139.734	0.00516	141.107	0.00435	109.942	0.00585	100.392	0.00802	10.3123	0.00952	16.6343	0.00764	11.8429
0.00721	213.844	0.00478	140.949	0.00521	141.919	0.00439	110.855	0.00591	101.081	0.00809	10.3427	0.00961	16.7051	0.00772	11.8952
0.00728	215.377	0.00482	142.273	0.00525	142.923	0.00443	111.671	0.00596	102.061	0.00817	10.3625	0.00971	16.7657	0.00778	11.9425
0.00734	216.834	0.00486	143.284	0.0053	143.974	0.00447	112.505	0.00603	102.723	0.00824	10.4055	0.0098	16.8434	0.00785	11.9768
0.0074	218.047	0.00491	144.431	0.00536	144.966	0.00451	113.321	0.00608	103.371	0.00832	10.4413	0.00989	16.9264	0.00792	12.0013
0.00747	219.351	0.00495	145.495	0.00541	146.327	0.00455	114.015	0.00613	104.116	0.00839	10.4736	0.00997	16.973	0.008	12.0388
0.00754	220.613	0.00499	146.424	0.00546	147.534	0.00459	114.9	0.00618	104.502	0.00847	10.5113	0.01006	17.0214	0.00807	12.0943
0.00761	222.035	0.00503	147.448	0.00551	148.68	0.00463	115.594	0.00623	105.15	0.00854	10.5275	0.01015	17.0629	0.00815	12.1433
0.00768	223.547	0.00508	148.376	0.00555	149.791	0.00467	116.329	0.00629	105.799	0.00861	10.5543	0.01024	17.1061	0.00822	12.1922
0.00774	224.823	0.00512	149.468	0.0056	150.58	0.00472	117.145	0.00634	106.461	0.00869	10.5847	0.01032	17.1631	0.00829	12.2331
0.00781	226.12	0.00517	150.588	0.00564	151.535	0.00476	117.826	0.0064	107.206	0.00876	10.6224	0.01041	17.1925	0.00837	12.2657
0.00788	227.424	0.00521	151.557	0.00569	152.395	0.0048	118.697	0.00645	107.854	0.00884	10.6619	0.01049	17.2305	0.00844	12.3195
0.00794	228.797	0.00525	152.662	0.00574	153.256	0.00485	119.569	0.0065	108.488	0.00892	10.6781	0.01059	17.2737	0.0085	12.3603
0.008	230.066	0.0053	153.646	0.00579	154.378	0.00489	120.371	0.00656	109.109	0.00899	10.7228	0.01068	17.3255	0.00857	12.3913
0.00807	230.996	0.00534	154.724	0.00584	155.38	0.00493	121.31	0.00661	109.826	0.00907	10.7748	0.01077	17.3912	0.00864	12.4125
0.00813	232.036	0.00538	155.775	0.00589	156.529	0.00497	121.964	0.00666	110.529	0.00915	10.8197	0.01085	17.4344	0.00871	12.437
0.0082	233.125	0.00542	156.635	0.00594	157.476	0.005	122.508	0.00671	111.095	0.00922	10.859	0.01094	17.4898	0.00878	12.486
0.00827	234.283	0.00547	157.755	0.00599	158.352	0.00504	123.243	0.00678	111.785	0.0093	10.8841	0.01103	17.5416	0.00886	12.5366
0.00833	235.566	0.00551	158.669	0.00604	159.43	0.00508	123.788	0.00683	112.474	0.00937	10.9147	0.01112	17.5969	0.00893	12.5823
0.0084	236.703	0.00556	159.734	0.00608	160.271	0.00512	124.441	0.00688	113.04	0.00945	10.9505	0.01121	17.666	0.009	12.6329
0.00847	237.966	0.0056	160.949	0.00613	161.159	0.00517	125.135	0.00694	113.812	0.00952	10.9917	0.0113	17.7144	0.00908	12.6704
0.00854	239.221	0.00565	161.987	0.00618	162.036	0.00521	125.925	0.007	114.502	0.00959	11.0258	0.01138	17.7679	0.00915	12.7211
0.00861	240.428	0.00569	163.188	0.00622	162.817	0.00525	126.727	0.00705	115.219	0.00966	11.0419	0.01147	17.8163	0.00922	12.7634
0.00867	241.642	0.00573	164.13	0.00627	163.812	0.00529	127.381	0.0071	115.881	0.00974	11.0886	0.01157	17.8682	0.00929	12.7962
0.00873	242.578	0.00578	164.963	0.00632	164.547	0.00533	128.034	0.00715	116.378	0.00981	11.1334	0.01166	17.9459	0.00935	12.8304
0.0088	243.569	0.00582	166.082	0.00637	165.494	0.00537	128.592	0.00721	117.067	0.00989	11.1693	0.01174	17.9943	0.00942	12.8516
0.00886	244.603	0.00586	166.943	0.00642	166.584	0.00541	129.259	0.00726	117.623	0.00996	11.223	0.01183	18.0479	0.0095	12.8941
0.00893	245.664	0.00591	167.939	0.00647	167.401	0.00545	129.899	0.00731	118.22	0.01004	11.2409	0.01192	18.1032	0.00957	12.9332
0.00899	246.877	0.00596	169.004	0.00651	168.324	0.00549	130.444	0.00738	118.885	0.01012	11.275	0.01201	18.1516	0.00964	12.9708
0.00906	247.959	0.006	170.001	0.00656	169.094	0.00553	131.124	0.00744	119.482	0.0102	11.3288	0.0121	18.2139	0.00971	13.0132
0.00913	249.138	0.00604	171.161	0.00661	169.876	0.00557	131.75	0.00749	120.228	0.01027	11.3468	0.01219	18.2604	0.00979	13.0459
0.00921	250.47	0.00608	172.035	0.00665	170.847	0.00561	132.308	0.00754	120.771	0.01034	11.3647	0.01228	18.314	0.00986	13.0964
0.00927	251.781	0.00613	172.936	0.0067	171.594	0.00565	133.056	0.0076	121.3	0.01041	11.3719	0.01237	18.3711	0.00993	13.1307
0.00933	253.036	0.00617	173.959	0.00675	172.564	0.0057	133.697	0.00765	121.979	0.01049	11.3772	0.01246	18.4091	0.01	13.1536
0.0094	253.882	0.00622	174.847	0.0068	173.607	0.00574	134.418	0.0077	122.535	0.01056	11.4059	0.01254	18.4661	0.01007	13.1781
0.00946	254.742	0.00626	175.939	0.00685	174.542	0.00578	135.111	0.00776	123.146	0.01064	11.4274	0.01262	18.4973	0.01014	13.1927
0.00953	255.72	0.0063	176.867	0.0069	175.537	0.00582	135.575	0.00781	123.743	0.01071	11.4543	0.01271	18.5214	0.01021	13.2319
0.00959	256.643	0.00635	177.809	0.00695	176.378	0.00586	136.2	0.00786	124.231	0.01079	11.4722	0.01281	18.5629	0.01028	13.2662
0.00966	257.745	0.00639	178.943	0.007	177.408	0.0059	136.758	0.00791	124.856	0.01087	11.5045	0.0129	18.6096	0.01035	13.2841
0.00972	258.723	0.00643	179.844	0.00705	178.439	0.00594	137.331	0.00798	125.371	0.01095	11.5493	0.01299	18.6805	0.01043	13.3201
0.00979	259.743	0.00648	180.922	0.0071	179.256	0.00598	137.956	0.00804	126.036	0.01102	11.5798	0.01308	18.734	0.0105	13.3527
0.00987	260.852	0.00653	182	0.00714	180.192	0.00602	138.569	0.00809	126.742	0.01109	11.5995	0.01316	18.7668	0.01058	13.3935
0.00993	261.948	0.00657	182.929	0.00719	180.997	0.00606	139.318	0.00814	127.325	0.01117	11.6067	0.01326	18.8135	0.01065	13.4392
0.01	263.099	0.00661	184.021	0.00724	181.802	0.0061	139.944	0.0082	128.058	0.01124	11.6211	0.01335	18.8619	0.01072	13.4604
0.01006	264.001	0.00665	184.853	0.00729	182.738	0.00615	140.569	0.00825	128.574	0.01132	11.6569	0.01343	18.9207	0.01079	13.4816
0.01013	264.826	0.0067	185.864	0.00734	183.603	0.00619	141.196	0.0083	129.17	0.01139	11.673	0.01351	18.9569	0.01086	13.5013
0.0102	265.783	0.00674	186.847	0.00739	184.644	0.00622	141.74	0.00835	129.768	0.01146	11.7017	0.0136	18.9794	0.01093	13.5241
0.01026	266.706	0.00678	187.666	0.00744	185.462	0.00626	142.38	0.00841	130.215	0.01153	11.7215	0.01369	19.014	0.011	13.5518
0.01033	267.732	0.00683	188.799	0.00748	186.196	0.0063	142.816	0.00846	130.827	0.01161	11.7357	0.01378	19.0537	0.01107	13.5812
0.01039	268.585	0.00688	189.869	0.00753	186.99	0.00634	143.251	0.00853	131.477	0.01169	11.7878	0.01387	19.1142	0.01114	13.6187
0.01046	269.42	0.00692	190.993	0.00757	187.605	0.00638	143.891	0.00858	132.17	0.01177	11.8147	0.01396	19.1747	0.01121	13.6513
0.01053	270.434	0.00697	192.062	0.00762	188.399	0.00642	144.395	0.00864	132.902	0.01184	11.8452	0.01405	19.2266	0.01129	13.702
0.01059	271.386	0.00701	192.95	0.00767	189.192	0.00647	145.047	0.00869	133.405	0.01191	11.8649	0.01414	19.2905	0.01136	13.7411
0.01066	272.422	0.00706	194.116	0.00772	189.986	0.00651	145.782	0.00875	134.042	0.01199	11.8846	0.01424	19.344	0.01143	13.764
0.01073	273.338	0.0071	195.143	0.00777	191.064	0.00655	146.436	0.0088	134.653	0.01206	11.9151	0.01432	19.408	0.0115	13.8015
0.0108	274.248	0.00714	195.975	0.00782	191.893	0.00659	147.117	0.00885	135.101	0.01214	11.9437	0.01441	19.4529	0.01157	13.8325
0.01086	275.312	0.00718	196.946	0.00787	192.793	0.00663	147.552	0.0089	135.657	0.01221	11.976	0.01449	19.4788	0.01164	13.8668
0.01093	276.249	0.00723	197.696	0.00792	193.693	0.00667	148.042	0.00896	136.092	0.01228	11.9921	0.01458	19.5134	0.01171	13.9092
0.01099	277.201	0.00727	198.625	0.00796	194.404	0.00671	148.654	0.00901	136.648	0.01236	12.01	0.01467	19.5462	0.01178	13.9337
0.01106	278.055	0.00732	199.542	0.00801	195.315	0.00675	149.172	0.00908	137.204	0.01244	12.0513	0.01476	19.5981	0.01185	13.9599
0.01112	278.839	0.00737	200.526	0.00806	196.097	0.00679	149.757	0.00914	137.733	0.01251	12.0746	0.01485	19.6499	0.01193	13.9893
0.01119	279.727	0.00741	201.692	0.00811	196.938	0.00684	150.397	0.00919	138.412	0.01258	12.1087	0.01493	19.6862	0.012	14.0235
0.01125	280.49	0.00745	202.566	0.00816	197.874	0.00688	151.077	0.00924	138.968	0.01266	12.1374	0.01503	19.738	0.01207	14.0578
0.01132	281.225	0.00749	203.44	0.00821	198.631	0.00692	151.744	0.00929	139.416	0.01274	12.1606	0.01513	19.7847	0.01214	14.0806
0.01138	281.91	0.00753	204.273	0.00826	199.532	0.00696	152.302	0.00934	139.905	0.01282	12.209	0.01521	19.84	0.01221	14.1067
0.01145	282.631	0.00757	204.995	0.00831	200.373	0.007	152.86	0.00939	140.298	0.01289	12.2359	0.01529	19.8832	0.01229	14.1329
0.01152	283.604	0.00761	205.966	0.00836	201.213	0.00704	153.391	0.00945	140.773	0.01296	12.2647	0.01538	19.8954	0.01236	14.172
0.01159	284.542	0.00766	206.757	0.0084	202.149	0.00708	153.812	0.0095	141.221	0.01303	12.2772	0.01547	19.9195	0.01244	14.2161
0.01166	285.514	0.00771	207.645	0.00845	202.812	0.00712	154.316	0.00955	141.696	0.01311	12.2808	0.01556	19.9507	0.01251	14.2438
0.01172	286.382	0.00775	208.752	0.0085	203.559	0.00716	154.806	0.00961	142.333	0.01318	12.3274	0.01564	19.9904	0.01258	14.2732
0.01179	287.089	0.0078	209.674	0.00854	204.281	0.0072	155.364	0.00966	142.931	0.01326	12.3417	0.01573	20.0302	0.01265	14.2961
0.01186	287.97	0.00784	210.733	0.00859	204.897	0.00724	155.841	0.00973	143.568	0.01333	12.3507	0.01582	20.0561	0.01272	14.3205
0.01192	288.845	0.00788	211.641	0.00864	205.702	0.00728	156.303	0.00978	144.125	0.01341	12.3937	0.01591	20.0992	0.01278	14.3548
0.01198	289.678	0.00793	212.508	0.00868	206.318	0.00732	156.984	0.00984	144.586	0.01349	12.4063	0.01601	20.1373	0.01285	14.363
0.01205	290.378	0.00797	213.567	0.00873	207.159	0.00736	157.502	0.00989	145.197	0.01356	12.4386	0.0161	20.1909	0.01292	14.3826
0.01211	290.987	0.00802	214.366	0.00878	207.988	0.0074	158.019	0.00994	145.645	0.01364	12.496	0.01618	20.2324	0.01299	14.4005
0.01218	291.833	0.00806	215.314	0.00883	208.639	0.00744	158.508	0.01	146.133	0.01371	12.5157	0.01627	20.2444	0.01307	14.4299
0.01225	292.666	0.0081	216.208	0.00888	209.492	0.00748	158.849	0.01005	146.676	0.01379	12.5264	0.01636	20.2721	0.01314	14.4659
0.01232	293.478	0.00815	217.076	0.00893	210.238	0.00752	159.325	0.01011	147.164	0.01387	12.5587	0.01645	20.317	0.01321	14.4919
0.01238	294.366	0.00819	218.052	0.00897	211.044	0.00756	159.72	0.01016	147.694	0.01394	12.5838	0.01654	20.3792	0.01329	14.5376
0.01245	295.136	0.00824	218.878	0.00902	211.801	0.0076	160.155	0.01023	148.155	0.01401	12.5802	0.01662	20.4449	0.01336	14.5817
0.01252	296.053	0.00829	219.937	0.00907	212.382	0.00765	160.809	0.01028	148.766	0.01408	12.6071	0.01671	20.4812	0.01343	14.6258
0.01259	296.914	0.00833	220.914	0.00912	213.14	0.00769	161.326	0.01034	149.43	0.01415	12.6196	0.0168	20.5313	0.0135	14.6862
0.01265	297.656	0.00837	221.656	0.00917	213.85	0.00773	161.979	0.01039	149.878	0.01423	12.6196	0.01689	20.5831	0.01357	14.7123
0.01271	298.327	0.00841	222.537	0.00922	214.644	0.00777	162.51	0.01044	150.421	0.01431	12.6824	0.01698	20.6298	0.01364	14.7384
0.01278	298.852	0.00845	223.128	0.00927	215.662	0.00781	163.027	0.01049	150.842	0.01439	12.7164	0.01706	20.6748	0.01371	14.7645
0.01284	299.538	0.0085	223.844	0.00932	216.468	0.00785	163.721	0.01054	151.235	0.01446	12.738	0.01715	20.692	0.01378	14.789
0.01291	300.237	0.00854	224.711	0.00937	217.32	0.00789	164.198	0.01059	151.683	0.01454	12.7935	0.01724	20.7249	0.01385	14.8331
0.01298	300.916	0.00859	225.385	0.00941	217.971	0.00793	164.756	0.01065	152.077	0.01462	12.8061	0.01733	20.7715	0.01392	14.8591
0.01304	301.693	0.00863	226.431	0.00946	218.528	0.00797	165.314	0.0107	152.66	0.01469	12.8384	0.01742	20.8095	0.014	14.8901
0.01311	302.344	0.00867	227.407	0.00951	219.215	0.00801	165.776	0.01076	153.285	0.01476	12.8724	0.01751	20.851	0.01407	14.9245
0.01318	303.156	0.00872	228.219	0.00955	219.772	0.00805	166.376	0.01081	153.732	0.01483	12.8724	0.0176	20.8717	0.01415	14.9555
0.01325	304.107	0.00876	229.141	0.0096	220.494	0.0081	166.893	0.01088	154.302	0.0149	12.8849	0.01768	20.9098	0.01422	15.0028
0.01331	304.968	0.00881	229.897	0.00965	221.311	0.00814	167.6	0.01093	154.764	0.01498	12.9011	0.01777	20.9443	0.01428	15.0191
0.01338	305.801	0.00885	230.764	0.0097	222.057	0.00818	168.227	0.01098	155.293	0.01505	12.9298	0.01786	20.9806	0.01436	15.0322
0.01344	306.451	0.00889	231.603	0.00975	222.886	0.00822	168.743	0.01104	155.768	0.01513	12.9602	0.01795	21.0221	0.01443	15.0566
0.01351	307.261	0.00893	232.264	0.00979	223.419	0.00826	169.261	0.01109	156.08	0.0152	12.9979	0.01804	21.0411	0.0145	15.0795
0.01358	308.074	0.00898	233.131	0.00984	224	0.00829	169.573	0.01114	156.609	0.01528	13.0338	0.01813	21.0861	0.01457	15.1105
0.01364	308.756	0.00903	233.804	0.00989	224.734	0.00833	170.063	0.0112	157.057	0.01536	13.0606	0.01823	21.1309	0.01464	15.1285
0.0137	309.486	0.00907	234.63	0.00994	225.362	0.00837	170.499	0.01126	157.6	0.01544	13.1162	0.01832	21.1828	0.01471	15.1432
0.01377	310.065	0.00912	235.524	0.00999	226.203	0.00842	170.975	0.01131	158.237	0.01551	13.1521	0.01841	21.2381	0.01478	15.1627
0.01385	310.747	0.00917	236.281	0.01004	226.937	0.00846	171.656	0.01138	158.726	0.01558	13.1557	0.0185	21.2693	0.01486	15.1889
0.01391	311.553	0.00921	237.162	0.01008	227.73	0.0085	172.282	0.01143	159.323	0.01565	13.1808	0.01859	21.3055	0.01493	15.233
0.01398	312.269	0.00925	237.671	0.01013	228.618	0.00854	172.812	0.01148	159.743	0.01573	13.1951	0.01868	21.34	0.015	15.264
0.01404	312.986	0.00929	238.125	0.01019	229.294	0.00858	173.425	0.01153	160.029	0.0158	13.2149	0.01876	21.3695	0.01507	15.2884
0.01411	313.544	0.00933	238.743	0.01024	230.289	0.00863	173.915	0.01158	160.435	0.01588	13.2471	0.01884	21.3954	0.01514	15.3145
0.01418	314.164	0.00938	239.128	0.01029	231.2	0.00866	174.419	0.01164	160.694	0.01595	13.2597	0.01892	21.4023	0.01521	15.3325
0.01424	314.86	0.00942	239.734	0.01034	231.935	0.00871	174.95	0.01169	161.101	0.01603	13.2847	0.01901	21.4248	0.01528	15.3668
0.01431	315.452	0.00947	240.353	0.01038	232.728	0.00875	175.344	0.01175	161.494	0.01611	13.3116	0.0191	21.4645	0.01535	15.4027
0.01437	316.107	0.00951	241.165	0.01043	233.202	0.00879	175.916	0.0118	161.86	0.01619	13.3547	0.01919	21.5026	0.01542	15.4288
0.01444	316.658	0.00955	242.252	0.01047	233.794	0.00883	176.46	0.01185	162.349	0.01626	13.3941	0.01928	21.5527	0.0155	15.4647
0.01451	317.291	0.0096	243.05	0.01052	234.315	0.00887	176.977	0.01191	162.553	0.01633	13.4282	0.01937	21.5907	0.01557	15.4909
0.01457	318.077	0.00964	243.999	0.01057	234.718	0.00891	177.468	0.01196	162.838	0.01641	13.473	0.01947	21.6305	0.01564	15.5251
0.01464	318.69	0.00968	244.852	0.01062	235.44	0.00895	177.958	0.01201	163.312	0.01648	13.4999	0.01956	21.6788	0.01571	15.5414
0.0147	319.351	0.00973	245.691	0.01067	236.044	0.009	178.556	0.01208	163.679	0.01656	13.5411	0.01965	21.7237	0.01578	15.5495
0.01477	319.958	0.00977	246.641	0.01072	236.696	0.00904	179.005	0.01213	164.194	0.01663	13.5716	0.01973	21.7652	0.01586	15.5708
0.01484	320.585	0.00981	247.301	0.01076	237.3	0.00907	179.523	0.01218	164.574	0.0167	13.5806	0.01981	21.7652	0.01593	15.592
0.0149	321.267	0.00986	248.168	0.01081	237.726	0.00911	180.026	0.01223	164.996	0.01678	13.611	0.0199	21.7773	0.016	15.623
0.01497	321.728	0.0099	249.103	0.01086	238.389	0.00915	180.353	0.01229	165.511	0.01685	13.6289	0.01999	21.8119	0.01607	15.6524
0.01503	322.224	0.00995	249.818	0.0109	238.946	0.00919	180.748	0.01235	165.918	0.01693	13.6577	0.02008	21.8361	0.01614	15.6737
0.0151	322.803	0.00999	250.85	0.01095	239.55	0.00923	181.115	0.0124	166.461	0.017	13.6917	0.02017	21.8793	0.01621	15.6997
0.01517	323.388	0.01004	251.937	0.011	240.308	0.00927	181.537	0.01246	167.031	0.01707	13.7133	0.02026	21.9156	0.01628	15.7226
0.01523	324.098	0.01009	252.886	0.01105	240.983	0.00931	182.095	0.01251	167.547	0.01715	13.7312	0.02036	21.9501	0.01635	15.7454
0.0153	324.622	0.01013	253.795	0.0111	241.871	0.00935	182.49	0.01258	168.048	0.01723	13.7491	0.02045	22.0054	0.01642	15.7536
0.01536	325.166	0.01017	254.537	0.01115	242.665	0.00939	182.939	0.01263	168.32	0.01731	13.7742	0.02054	22.0521	0.01649	15.7634
0.01543	325.717	0.01021	255.307	0.0112	243.518	0.00944	183.443	0.01268	168.74	0.01738	13.8011	0.02062	22.0866	0.01657	15.8042
0.0155	326.282	0.01025	256.023	0.01125	244.536	0.00948	183.851	0.01273	169.12	0.01745	13.8118	0.02071	22.1005	0.01665	15.8352
0.01557	327.074	0.0103	256.739	0.01129	245.306	0.00952	184.45	0.01278	169.419	0.01752	13.8388	0.0208	22.1126	0.01672	15.8874
0.01564	327.77	0.01034	257.578	0.01134	246.111	0.00956	184.858	0.01284	169.894	0.0176	13.8459	0.02088	22.1489	0.01679	15.9217
0.0157	328.411	0.01039	258.293	0.01139	246.857	0.0096	185.253	0.0129	170.315	0.01768	13.8639	0.02097	22.1766	0.01686	15.9315
0.01577	328.948	0.01043	259.283	0.01144	247.533	0.00964	185.784	0.01295	170.844	0.01775	13.8908	0.02106	22.218	0.01693	15.956
0.01584	329.478	0.01048	260.026	0.01148	248.35	0.00968	186.178	0.013	171.291	0.01782	13.8871	0.02114	22.237	0.017	15.9788
0.0159	330.209	0.01052	260.755	0.01153	249.072	0.00973	186.696	0.01306	171.577	0.0179	13.9069	0.02124	22.2578	0.01707	16.0065
0.01596	330.76	0.01057	261.65	0.01159	249.949	0.00977	187.172	0.01311	172.065	0.01798	13.9409	0.02133	22.3165	0.01714	16.0246
0.01603	331.18	0.01061	262.241	0.01163	250.884	0.00981	187.689	0.01316	172.404	0.01806	13.9714	0.02142	22.3614	0.01721	16.0196
0.01609	331.635	0.01065	262.998	0.01168	251.594	0.00985	188.152	0.01321	172.703	0.01813	14.0108	0.02151	22.4167	0.01728	16.0458
0.01616	332.131	0.01069	263.713	0.01173	252.364	0.00989	188.479	0.01328	173.056	0.01821	14.0324	0.02159	22.453	0.01735	16.0719
0.01623	332.744	0.01073	264.292	0.01178	253.004	0.00992	188.846	0.01333	173.367	0.01828	14.0503	0.02168	22.4755	0.01743	16.1045
0.01629	333.267	0.01078	265.185	0.01183	253.785	0.00996	189.159	0.01338	173.842	0.01836	14.0736	0.02177	22.5066	0.0175	16.1355
0.01636	333.798	0.01082	265.846	0.01187	254.544	0.01	189.553	0.01344	174.249	0.01843	14.1005	0.02186	22.5325	0.01757	16.1453
0.01643	334.404	0.01087	266.671	0.01192	255.064	0.01005	190.03	0.0135	174.643	0.0185	14.1256	0.02195	22.5671	0.01765	16.1747
0.0165	334.887	0.01092	267.772	0.01197	255.787	0.01009	190.411	0.01355	175.28	0.01857	14.1256	0.02203	22.5879	0.01772	16.1976
0.01657	335.493	0.01096	268.501	0.01201	256.427	0.01013	190.969	0.01361	175.728	0.01864	14.1453	0.02213	22.6103	0.01779	16.2204
0.01663	336.016	0.011	269.354	0.01206	257.031	0.01017	191.419	0.01366	176.189	0.01872	14.1758	0.02222	22.6639	0.01785	16.2318
0.01669	336.416	0.01104	270.069	0.01211	257.8	0.01021	191.704	0.01371	176.57	0.0188	14.2009	0.02231	22.707	0.01792	16.2269
0.01676	336.877	0.01109	270.688	0.01217	258.464	0.01025	192.154	0.01376	176.827	0.01887	14.2457	0.02239	22.7503	0.01799	16.2416
0.01682	337.291	0.01113	271.528	0.01221	259.304	0.01029	192.48	0.01381	177.33	0.01895	14.269	0.02248	22.7865	0.01806	16.2547
0.01689	337.863	0.01118	272.147	0.01226	260.062	0.01033	192.929	0.01388	177.641	0.01902	14.2959	0.02258	22.8142	0.01814	16.2759
0.01695	338.414	0.01122	272.903	0.01231	260.607	0.01037	193.392	0.01394	178.076	0.0191	14.3336	0.02267	22.8677	0.01821	16.3085
0.01702	338.869	0.01127	273.77	0.01235	261.306	0.01041	193.8	0.01399	178.619	0.01918	14.3641	0.02275	22.8971	0.01828	16.3298
0.01709	339.461	0.01131	274.541	0.0124	261.815	0.01045	194.345	0.01405	179.053	0.01925	14.4017	0.02284	22.9214	0.01836	16.3607
0.01717	340.123	0.01136	275.435	0.01244	262.336	0.0105	194.726	0.0141	179.555	0.01932	14.4124	0.02292	22.9438	0.01843	16.382
0.01723	340.908	0.0114	276.109	0.0125	262.928	0.01054	195.216	0.01415	179.908	0.0194	14.4232	0.02301	22.9542	0.0185	16.3967
0.0173	341.528	0.01144	276.934	0.01255	263.485	0.01058	195.801	0.01421	180.288	0.01948	14.4465	0.0231	22.9974	0.01857	16.4179
0.01736	341.879	0.01149	277.746	0.0126	264.302	0.01062	196.25	0.01426	180.64	0.01955	14.4806	0.02319	23.032	0.01864	16.4261
0.01742	342.279	0.01153	278.351	0.01265	265.001	0.01066	196.767	0.01431	180.857	0.01962	14.5164	0.02327	23.0665	0.01871	16.4489
0.01749	342.609	0.01157	279.177	0.0127	265.653	0.0107	197.135	0.01436	181.17	0.0197	14.5379	0.02336	23.0873	0.01878	16.4734
0.01756	343.036	0.01162	279.837	0.01275	266.446	0.01074	197.502	0.01443	181.346	0.01978	14.554	0.02345	23.1045	0.01885	16.4995
0.01762	343.478	0.01166	280.566	0.01279	267.027	0.01078	197.952	0.01448	181.577	0.01986	14.5953	0.02355	23.1563	0.01892	16.5272
0.01769	343.808	0.01171	281.392	0.01284	267.702	0.01082	198.183	0.01453	181.848	0.01993	14.624	0.02364	23.2065	0.01899	16.5403
0.01776	344.297	0.01175	282.066	0.01289	268.234	0.01086	198.66	0.01459	182.011	0.02	14.6581	0.02373	23.2549	0.01907	16.5713
0.01783	344.8	0.01179	282.933	0.01293	268.731	0.01091	199.068	0.01464	182.472	0.02007	14.6688	0.02382	23.2964	0.01915	16.6089
0.01789	345.42	0.01184	283.621	0.01298	269.43	0.01095	199.476	0.0147	182.893	0.02015	14.667	0.02391	23.3119	0.01922	16.6349
0.01796	345.978	0.01188	284.226	0.01303	269.94	0.01099	199.939	0.01475	183.3	0.02023	14.6904	0.024	23.3517	0.01929	16.6611
0.01802	346.302	0.01192	284.941	0.01308	270.663	0.01103	200.211	0.0148	183.802	0.0203	14.7046	0.02408	23.388	0.01936	16.6741
0.01809	346.75	0.01196	285.478	0.01314	271.361	0.01107	200.578	0.01485	184.169	0.02037	14.7369	0.02416	23.4156	0.01943	16.6937
0.01816	347.204	0.012	286.207	0.01318	271.989	0.0111	201.014	0.01491	184.643	0.02044	14.7369	0.02425	23.4502	0.0195	16.7182
0.01822	347.673	0.01205	286.853	0.01323	272.699	0.01114	201.313	0.01496	185.078	0.02052	14.7495	0.02434	23.4778	0.01957	16.7427
0.01829	348.183	0.0121	287.431	0.01327	273.114	0.01118	201.722	0.01503	185.417	0.0206	14.7799	0.02443	23.5366	0.01964	16.7851
0.01835	348.493	0.01214	288.353	0.01332	273.575	0.01122	202.048	0.01508	185.973	0.02068	14.8015	0.02452	23.5867	0.01971	16.8129
0.01842	348.872	0.01219	289.151	0.01336	274.085	0.01126	202.416	0.01514	186.421	0.02075	14.8355	0.02461	23.6351	0.01978	16.8504
0.01849	349.278	0.01223	289.99	0.01341	274.452	0.01131	202.865	0.01519	186.869	0.02082	14.8517	0.0247	23.6904	0.01986	16.8978
0.01855	349.788	0.01228	290.747	0.01346	275.056	0.01135	203.192	0.01525	187.398	0.0209	14.8624	0.0248	23.7249	0.01993	16.9353
0.01862	350.339	0.01232	291.435	0.01351	275.625	0.01139	203.804	0.0153	187.751	0.02097	14.8822	0.02489	23.7716	0.01999	16.9745
0.01868	350.725	0.01236	292.315	0.01356	276.323	0.01143	204.294	0.01535	188.28	0.02105	14.9001	0.02497	23.801	0.02007	16.9973
0.01875	351.214	0.01241	292.962	0.01361	277.046	0.01147	204.593	0.01541	188.619	0.02112	14.9324	0.02506	23.8148	0.02014	17.0218
0.01882	351.731	0.01245	293.636	0.01366	277.555	0.01151	205.016	0.01546	188.972	0.02119	14.9521	0.02514	23.8286	0.02021	17.0495
0.01889	352.22	0.01249	294.434	0.01371	278.218	0.01155	205.315	0.01551	189.515	0.02127	14.9556	0.02523	23.8321	0.02028	17.0643
0.01895	352.75	0.01254	295.081	0.01375	278.834	0.01159	205.737	0.01558	189.678	0.02135	14.9789	0.02532	23.8615	0.02035	17.0887
0.01901	353.129	0.01258	295.934	0.0138	279.379	0.01163	206.159	0.01563	190.261	0.02142	14.9987	0.0254	23.8926	0.02042	17.0985
0.01908	353.577	0.01263	296.704	0.01385	280.042	0.01167	206.459	0.01569	190.655	0.02149	15.0291	0.02549	23.9185	0.02049	17.11
0.01915	354.066	0.01268	297.502	0.0139	280.481	0.01172	207.003	0.01574	191.197	0.02157	15.0489	0.02558	23.96	0.02057	17.1246
0.01921	354.507	0.01272	298.451	0.01395	281.108	0.01176	207.492	0.01579	191.7	0.02165	15.0632	0.02568	23.9911	0.02064	17.141
0.01928	354.934	0.01276	298.988	0.014	281.689	0.0118	207.942	0.01585	192.12	0.02172	15.1063	0.02577	24.043	0.02071	17.1769
0.01934	355.155	0.0128	299.607	0.01405	282.209	0.01184	208.364	0.0159	192.27	0.0218	15.1295	0.02586	24.0914	0.02078	17.1833
0.01941	355.534	0.01284	300.226	0.0141	282.956	0.01188	208.731	0.01595	192.636	0.02187	15.1672	0.02594	24.1103	0.02086	17.2046
0.01948	356.105	0.01288	300.693	0.01415	283.583	0.01192	209.221	0.016	192.908	0.02194	15.1941	0.02603	24.138	0.02093	17.2389
0.01955	356.753	0.01293	301.423	0.01419	284.306	0.01196	209.562	0.01605	193.261	0.02202	15.1976	0.02612	24.1467	0.021	17.2568
0.01961	357.552	0.01298	302.056	0.01424	284.91	0.012	209.874	0.01611	193.627	0.02209	15.2228	0.02621	24.1726	0.02107	17.2862
0.01968	358.151	0.01302	302.867	0.01429	285.3	0.01204	210.324	0.01618	194.02	0.02217	15.2336	0.02629	24.2071	0.02114	17.2976
0.01975	358.73	0.01306	303.748	0.01433	285.857	0.01208	210.678	0.01623	194.577	0.02224	15.255	0.02638	24.2296	0.02122	17.3058
0.01982	359.364	0.01311	304.381	0.01438	286.319	0.01212	211.209	0.01628	194.821	0.02231	15.2748	0.02647	24.2676	0.02129	17.3335
0.01988	359.922	0.01315	305.165	0.01443	286.828	0.01216	211.617	0.01634	195.296	0.02239	15.282	0.02657	24.2953	0.02135	17.3482
0.01994	360.487	0.0132	305.798	0.01448	287.48	0.01221	212.093	0.01639	195.581	0.02247	15.3196	0.02666	24.3384	0.02142	17.3629
0.02	360.776	0.01324	306.526	0.01453	288.107	0.01225	212.624	0.01644	195.934	0.02255	15.3626	0.02675	24.38	0.02149	17.3662
0.02007	361.135	0.01328	307.256	0.01457	288.877	0.01229	212.896	0.0165	196.368	0.02262	15.4075	0.02683	24.4059	0.02156	17.3792
0.02014	361.713	0.01333	307.779	0.01462	289.445	0.01233	213.277	0.01656	196.571	0.0227	15.4487	0.02692	24.4284	0.02164	17.4135
0.02021	362.23	0.01337	308.576	0.01467	289.967	0.01236	213.59	0.01661	197.033	0.02277	15.4702	0.02701	24.4404	0.02171	17.4282
0.02028	362.836	0.01342	309.224	0.01472	290.666	0.0124	213.904	0.01666	197.331	0.02285	15.5025	0.0271	24.4663	0.02178	17.4576
0.02034	363.284	0.01346	309.829	0.01476	291.021	0.01244	214.325	0.01673	197.643	0.02292	15.533	0.02719	24.5009	0.02186	17.4788
0.02041	363.697	0.01351	310.668	0.01481	291.436	0.01249	214.584	0.01678	198.05	0.02299	15.5544	0.02727	24.5216	0.02193	17.5049
0.02048	364.235	0.01356	311.342	0.01486	291.956	0.01253	215.033	0.01684	198.485	0.02306	15.5742	0.02736	24.5545	0.022	17.5441
0.02055	364.662	0.0136	312.181	0.01491	292.383	0.01257	215.537	0.01689	198.919	0.02314	15.576	0.02745	24.5804	0.02207	17.5555
0.02061	365.158	0.01364	312.855	0.01496	292.999	0.01261	215.849	0.01694	199.339	0.02321	15.6064	0.02754	24.6133	0.02214	17.5685
0.02067	365.44	0.01368	313.295	0.01501	293.555	0.01265	216.299	0.017	199.502	0.02329	15.628	0.02763	24.6599	0.02221	17.5767
0.02074	365.633	0.01372	313.942	0.01507	294.183	0.0127	216.68	0.01705	199.801	0.02337	15.6513	0.02771	24.6772	0.02228	17.5751
0.0208	366.019	0.01376	314.451	0.01512	294.882	0.01274	217.088	0.0171	200.086	0.02344	15.6907	0.0278	24.7014	0.02235	17.5963
0.02087	366.377	0.01381	314.988	0.01516	295.391	0.01277	217.496	0.01715	200.317	0.02352	15.7122	0.0279	24.7221	0.02242	17.6176
0.02093	366.86	0.01385	315.62	0.01521	295.912	0.01281	217.715	0.0172	200.724	0.0236	15.7552	0.02799	24.7498	0.02249	17.6387
0.021	367.335	0.0139	316.157	0.01525	296.22	0.01286	218.082	0.01726	201.023	0.02367	15.7857	0.02807	24.7826	0.02257	17.6583
0.02107	367.776	0.01394	316.914	0.0153	296.694	0.0129	218.408	0.01731	201.456	0.02374	15.8073	0.02816	24.7964	0.02265	17.6828
0.02114	368.396	0.01398	317.437	0.01534	297.168	0.01294	218.708	0.01736	201.755	0.02381	15.8377	0.02825	24.8172	0.02272	17.7253
0.02121	368.871	0.01403	317.973	0.01539	297.523	0.01298	219.13	0.01743	202.108	0.02388	15.8341	0.02834	24.8414	0.02279	17.7481
0.02127	369.326	0.01407	318.661	0.01544	298.198	0.01302	219.579	0.01748	202.542	0.02396	15.8503	0.02843	24.8673	0.02285	17.7579
0.02134	369.636	0.01412	319.088	0.01549	298.778	0.01306	219.947	0.01754	202.895	0.02404	15.8664	0.02851	24.9018	0.02293	17.7547
0.0214	369.884	0.01416	319.693	0.01554	299.371	0.0131	220.218	0.01759	203.384	0.02411	15.8915	0.0286	24.9243	0.023	17.7612
0.02147	370.366	0.0142	320.119	0.01559	300.01	0.01314	220.532	0.01764	203.574	0.02419	15.9274	0.02869	24.9398	0.02307	17.7857
0.02153	370.752	0.01425	320.518	0.01564	300.365	0.01318	220.804	0.0177	204.089	0.02427	15.9471	0.02878	24.9623	0.02314	17.7889
0.0216	371.193	0.01429	321.027	0.01568	300.875	0.01321	220.968	0.01775	204.429	0.02435	15.9865	0.02888	25.009	0.02321	17.802
0.02166	371.613	0.01434	321.302	0.01573	301.324	0.01325	221.322	0.01781	204.713	0.02443	16.0278	0.02897	25.0781	0.02328	17.8133
0.02173	371.971	0.01439	321.784	0.01578	301.609	0.0133	221.62	0.01788	205.324	0.0245	16.0493	0.02906	25.1178	0.02335	17.8183
0.0218	372.529	0.01443	322.334	0.01582	302.189	0.01334	221.934	0.01793	205.731	0.02457	16.069	0.02914	25.1559	0.02343	17.8493
0.02187	373.087	0.01447	322.761	0.01587	302.651	0.01338	222.546	0.01798	206.084	0.02464	16.06	0.02924	25.1818	0.0235	17.8755
0.02194	373.625	0.01452	323.352	0.01592	303.184	0.01342	222.859	0.01804	206.518	0.02471	16.0672	0.02932	25.2164	0.02357	17.8999
0.022	374.086	0.01456	323.71	0.01597	303.764	0.01346	223.308	0.01809	206.803	0.02478	16.078	0.02941	25.2648	0.02364	17.9146
0.02207	374.389	0.0146	324.274	0.01603	304.333	0.0135	223.798	0.01814	206.993	0.02486	16.0815	0.02949	25.2768	0.02371	17.9178
0.02213	374.81	0.01464	324.893	0.01608	305.174	0.01355	224.029	0.01819	207.468	0.02493	16.1085	0.02957	25.2907	0.02378	17.9456
0.0222	375.161	0.01468	325.32	0.01612	305.754	0.01359	224.492	0.01824	207.631	0.02501	16.1282	0.02966	25.3166	0.02385	17.9635
0.02226	375.519	0.01473	326.048	0.01617	306.31	0.01363	224.847	0.0183	207.929	0.02509	16.1748	0.02975	25.3442	0.02392	17.9831
0.02233	375.864	0.01478	326.723	0.01622	306.832	0.01367	225.138	0.01836	208.472	0.02517	16.2106	0.02984	25.3961	0.02399	17.9945
0.0224	376.063	0.01482	327.452	0.01626	307.27	0.01371	225.691	0.01841	208.771	0.02524	16.234	0.02993	25.4359	0.02407	17.9945
0.02246	376.484	0.01486	328.208	0.01631	307.85	0.01375	225.843	0.01846	209.273	0.02532	16.2662	0.03002	25.4704	0.02414	18.0272
0.02253	376.89	0.01491	328.607	0.01636	308.336	0.01379	226.355	0.01851	209.489	0.02539	16.2805	0.03012	25.5119	0.02421	18.0484
0.0226	377.262	0.01495	329.337	0.01641	308.892	0.01384	226.853	0.01858	209.842	0.02547	16.3092	0.03021	25.5568	0.02428	18.0696
0.02266	377.655	0.01499	329.887	0.01646	309.544	0.01388	227.157	0.01863	210.209	0.02554	16.3289	0.0303	25.6156	0.02435	18.0925
0.02273	377.999	0.01504	330.492	0.01651	310.018	0.01392	227.655	0.01868	210.48	0.02561	16.3451	0.03038	25.6346	0.02443	18.1039
0.0228	378.523	0.01508	331.304	0.01656	310.622	0.01396	227.891	0.01874	210.874	0.02569	16.3719	0.03046	25.6433	0.0245	18.1398
0.02287	378.991	0.01513	331.882	0.0166	311.072	0.01399	228.112	0.01879	211.173	0.02576	16.3846	0.03055	25.6639	0.02457	18.1643
0.02293	379.37	0.01517	332.597	0.01665	311.557	0.01403	228.444	0.01885	211.634	0.02584	16.406	0.03064	25.6881	0.02464	18.1806
0.02299	379.742	0.01522	333.285	0.0167	312.173	0.01407	228.582	0.0189	211.892	0.02591	16.4365	0.03073	25.7348	0.02471	18.1986
0.02306	379.991	0.01526	333.89	0.01674	312.445	0.01411	228.901	0.01896	212.231	0.02599	16.4509	0.03082	25.7693	0.02478	18.2051
0.02313	380.369	0.01531	334.757	0.01679	312.86	0.01416	229.343	0.01903	212.692	0.02607	16.4778	0.03091	25.804	0.02485	18.2247
0.02319	380.748	0.01536	335.39	0.01684	313.274	0.0142	229.73	0.01908	213.127	0.02615	16.51	0.03101	25.8454	0.02492	18.2443
0.02326	381.031	0.0154	336.036	0.01689	313.547	0.01424	230.09	0.01913	213.52	0.02622	16.5513	0.0311	25.8869	0.02499	18.2606
0.02332	381.375	0.01544	336.642	0.01694	314.198	0.01428	230.353	0.01919	213.818	0.02629	16.5925	0.03119	25.9473	0.02506	18.2769
0.02339	381.616	0.01548	337.027	0.01699	314.719	0.01432	230.74	0.01924	214.05	0.02637	16.5978	0.03127	25.9768	0.02514	18.2867
0.02346	382.071	0.01552	337.563	0.01704	315.418	0.01436	231.1	0.01929	214.348	0.02644	16.6266	0.03136	25.9906	0.02521	18.3291
0.02353	382.656	0.01557	337.962	0.01709	316.152	0.0144	231.404	0.01934	214.579	0.02651	16.6212	0.03145	26.0268	0.02529	18.3798
0.0236	383.187	0.01561	338.444	0.01713	316.543	0.01444	231.792	0.0194	214.809	0.02659	16.6445	0.03154	26.0597	0.02536	18.4042
0.02366	383.676	0.01566	339.159	0.01718	317.005	0.01448	232.027	0.01945	215.285	0.02666	16.6606	0.03162	26.1064	0.02543	18.4271
0.02373	383.952	0.0157	339.682	0.01722	317.313	0.01452	232.498	0.01951	215.542	0.02673	16.6785	0.03171	26.1305	0.0255	18.4401
0.0238	384.351	0.01574	340.343	0.01727	317.692	0.01457	232.843	0.01956	215.881	0.0268	16.6965	0.03179	26.153	0.02557	18.4662
0.02386	384.82	0.01579	340.893	0.01732	318.213	0.01461	233.217	0.01961	216.152	0.02688	16.7108	0.03189	26.1842	0.02564	18.4874
0.02392	385.088	0.01583	341.388	0.01738	318.734	0.01465	233.84	0.01966	216.356	0.02696	16.727	0.03198	26.2136	0.0257	18.4874
0.02398	385.302	0.01587	342.103	0.01743	319.468	0.01469	234.157	0.01973	216.695	0.02704	16.7682	0.03207	26.2637	0.02578	18.4874
0.02405	385.481	0.01592	342.517	0.01748	320.155	0.01473	234.476	0.01978	216.858	0.02711	16.8005	0.03216	26.3068	0.02585	18.4924
0.02412	385.832	0.01596	343.108	0.01752	320.7	0.01477	234.711	0.01983	217.17	0.02719	16.8309	0.03224	26.3224	0.02592	18.5103
0.02419	386.294	0.016	343.644	0.01757	321.185	0.01481	234.919	0.01988	217.469	0.02727	16.8668	0.03233	26.3379	0.026	18.5429
0.02425	386.68	0.01605	344.057	0.01762	321.517	0.01485	235.251	0.01994	217.727	0.02735	16.883	0.03242	26.3483	0.02607	18.5658
0.02432	387.127	0.01609	344.704	0.01767	321.967	0.01489	235.472	0.01999	218.107	0.02742	16.9134	0.03251	26.3725	0.02614	18.587
0.02439	387.493	0.01614	345.171	0.01771	322.311	0.01493	235.748	0.02005	218.419	0.02748	16.9278	0.03259	26.3829	0.02622	18.6066
0.02446	387.954	0.01618	345.818	0.01776	322.654	0.01497	236.205	0.02011	218.839	0.02755	16.9439	0.03268	26.3846	0.02629	18.6393
0.02453	388.547	0.01623	346.451	0.01781	323.27	0.01501	236.495	0.02016	219.342	0.02763	16.9511	0.03277	26.4071	0.02636	18.6686
0.02459	388.939	0.01627	346.823	0.01785	323.649	0.01505	236.855	0.02021	219.599	0.02771	16.969	0.03287	26.4434	0.02642	18.6817
0.02465	389.277	0.01631	347.387	0.0179	324.016	0.01509	237.062	0.02026	219.898	0.02779	17.0138	0.03295	26.4987	0.02649	18.7111
0.02472	389.477	0.01635	347.841	0.01796	324.525	0.01513	237.34	0.02033	220.251	0.02786	17.0299	0.03304	26.5367	0.02656	18.7258
0.02478	389.684	0.0164	348.363	0.018	324.964	0.01517	237.727	0.02038	220.522	0.02793	17.0658	0.03313	26.5626	0.02663	18.7469
0.02485	390.007	0.01644	348.996	0.01805	325.52	0.01521	237.865	0.02043	220.902	0.02801	17.0784	0.03322	26.611	0.02671	18.7862
0.02491	390.242	0.01649	349.546	0.0181	325.899	0.01525	238.239	0.02049	221.173	0.02809	17.1017	0.03332	26.6508	0.02678	18.8139
0.02498	390.565	0.01654	350.303	0.01814	326.254	0.01529	238.612	0.02054	221.513	0.02817	17.1447	0.0334	26.7008	0.02685	18.8482
0.02505	390.889	0.01658	351.073	0.01819	326.811	0.01533	239	0.0206	221.839	0.02824	17.1644	0.03349	26.7337	0.02693	18.8759
0.02512	391.316	0.01662	351.597	0.01824	327.178	0.01537	239.511	0.02065	222.029	0.02831	17.1752	0.03358	26.7423	0.027	18.9037
0.02519	391.978	0.01666	352.147	0.01829	327.664	0.01542	239.858	0.0207	222.246	0.02838	17.1787	0.03367	26.7717	0.02707	18.9315
0.02525	392.494	0.01671	352.6	0.01834	328.125	0.01546	240.369	0.02076	222.395	0.02846	17.1931	0.03375	26.7959	0.02714	18.9396
0.02532	392.97	0.01675	353.22	0.01839	328.659	0.0155	240.964	0.02081	222.748	0.02853	17.211	0.03384	26.827	0.02721	18.9396
0.02538	393.383	0.0168	353.742	0.01844	329.346	0.01554	241.337	0.02086	223.074	0.02861	17.2289	0.03392	26.8546	0.02728	18.9412
0.02545	393.789	0.01684	354.114	0.01849	329.713	0.01558	241.753	0.02093	223.331	0.02868	17.2523	0.03401	26.8616	0.02735	18.9591
0.02551	394.334	0.01688	354.774	0.01854	330.257	0.01562	242.071	0.02098	223.738	0.02876	17.2774	0.0341	26.891	0.02742	18.982
0.02558	394.726	0.01693	355.228	0.01858	330.85	0.01566	242.486	0.02103	224.037	0.02884	17.297	0.0342	26.9324	0.02749	18.9853
0.02564	395.133	0.01697	355.765	0.01863	331.288	0.0157	242.846	0.02109	224.403	0.02892	17.3455	0.03429	26.9947	0.02756	19.0048
0.02571	395.574	0.01702	356.37	0.01868	331.797	0.01574	243.095	0.02114	224.824	0.02899	17.3706	0.03438	27.0379	0.02764	19.0179
0.02578	396.001	0.01706	356.893	0.01873	332.105	0.01579	243.62	0.0212	225.149	0.02906	17.3867	0.03447	27.0551	0.02772	19.0392
0.02585	396.621	0.0171	357.65	0.01877	332.508	0.01583	243.963	0.02125	225.625	0.02913	17.3974	0.03456	27.0932	0.02779	19.0734
0.02592	397.041	0.01715	357.993	0.01882	332.934	0.01587	244.293	0.02131	225.95	0.02921	17.4064	0.03465	27.1191	0.02786	19.0849
0.02598	397.351	0.01719	358.365	0.01887	333.254	0.01591	244.718	0.02136	226.235	0.02928	17.4404	0.03473	27.1502	0.02793	19.0996
0.02605	397.661	0.01723	359.011	0.01893	333.905	0.01595	244.883	0.02141	226.669	0.02936	17.4548	0.03481	27.1692	0.028	19.1159
0.02611	397.888	0.01727	359.342	0.01897	334.427	0.01599	245.322	0.02146	226.9	0.02943	17.4745	0.0349	27.1605	0.02807	19.1272
0.02618	398.281	0.01732	359.768	0.01902	334.865	0.01602	245.637	0.02151	227.226	0.0295	17.4889	0.03499	27.1882	0.02814	19.1436
0.02624	398.584	0.01737	360.332	0.01906	335.303	0.01606	245.733	0.02158	227.511	0.02958	17.5033	0.03508	27.2158	0.02821	19.1453
0.02631	398.853	0.01741	360.897	0.01911	335.445	0.0161	246.048	0.02164	227.877	0.02966	17.5391	0.03517	27.247	0.02828	19.1518
0.02638	399.17	0.01746	361.598	0.01915	335.765	0.01614	246.24	0.02169	228.393	0.02974	17.5714	0.03526	27.2884	0.02835	19.1599
0.02645	399.501	0.0175	362.203	0.0192	336.12	0.01619	246.569	0.02175	228.691	0.02981	17.6001	0.03535	27.3126	0.02842	19.1729
0.02651	400.031	0.01755	362.754	0.01925	336.321	0.01623	247.036	0.0218	229.098	0.02988	17.627	0.03545	27.3507	0.02849	19.1991
0.02658	400.417	0.01759	363.276	0.0193	336.783	0.01628	247.379	0.02186	229.505	0.02995	17.6342	0.03554	27.387	0.02856	19.2073
0.02664	400.692	0.01763	363.827	0.01935	337.233	0.01632	247.886	0.02191	229.779	0.03003	17.6646	0.03562	27.4146	0.02864	19.2186
0.02671	401.058	0.01767	364.405	0.0194	337.743	0.01635	248.202	0.02196	230.083	0.03011	17.6861	0.03571	27.444	0.02871	19.2269
0.02678	401.388	0.01772	364.693	0.01945	338.217	0.01639	248.407	0.02201	230.29	0.03018	17.7095	0.03579	27.4457	0.02878	19.2415
0.02685	401.808	0.01776	365.175	0.0195	338.536	0.01643	248.627	0.02208	230.524	0.03025	17.7309	0.03588	27.4578	0.02885	19.2709
0.02691	402.126	0.01781	365.794	0.01955	339.01	0.01647	248.86	0.02213	230.842	0.03033	17.7471	0.03596	27.4716	0.02892	19.2774
0.02697	402.277	0.01785	366.165	0.0196	339.258	0.01651	249.203	0.02219	231.117	0.03041	17.7919	0.03605	27.4872	0.02899	19.2954
0.02704	402.539	0.0179	366.895	0.01965	339.661	0.01656	249.464	0.02224	231.572	0.03048	17.8313	0.03614	27.5269	0.02906	19.3166
0.02711	402.773	0.01795	367.459	0.01969	340.218	0.0166	249.806	0.0223	231.972	0.03055	17.8529	0.03623	27.5408	0.02914	19.3313
0.02717	403.186	0.01799	367.968	0.01974	340.691	0.01664	250.286	0.02235	232.318	0.03063	17.8833	0.03633	27.577	0.02921	19.3607
0.02723	403.579	0.01803	368.449	0.01979	341.508	0.01668	250.561	0.0224	232.621	0.03071	17.9048	0.03642	27.6271	0.02928	19.3803
0.0273	403.834	0.01807	368.6	0.01984	342.16	0.01672	250.986	0.02245	232.731	0.03079	17.9407	0.03651	27.66	0.02935	19.39
0.02737	404.22	0.01811	368.931	0.01989	342.835	0.01676	251.288	0.0225	232.993	0.03086	17.9694	0.03659	27.6946	0.02943	19.4129
0.02744	404.633	0.01815	369.233	0.01994	343.64	0.0168	251.493	0.02255	233.158	0.03093	17.9801	0.03668	27.7066	0.0295	19.4439
0.02751	405.191	0.01819	369.577	0.01999	344.019	0.01684	251.892	0.02261	233.338	0.031	17.9998	0.03677	27.7343	0.02957	19.4831
0.02757	405.708	0.01824	370.128	0.02003	344.529	0.01688	252.029	0.02266	233.724	0.03108	17.9998	0.03686	27.7655	0.02964	19.5011
0.02764	405.97	0.01829	370.774	0.02008	344.943	0.01692	252.303	0.02273	234.014	0.03115	18.0249	0.03694	27.8	0.02971	19.5158
0.02771	406.286	0.01833	371.573	0.02012	345.346	0.01696	252.632	0.02278	234.441	0.03123	18.05	0.03703	27.8328	0.02979	19.5337
0.02778	406.583	0.01837	372.15	0.02017	345.95	0.017	252.852	0.02284	234.842	0.0313	18.0698	0.03712	27.8467	0.02986	19.5435
0.02784	407.031	0.01842	372.673	0.02022	346.388	0.01705	253.194	0.02289	235.007	0.03137	18.0912	0.03721	27.8829	0.02992	19.5647
0.0279	407.437	0.01846	373.361	0.02027	346.968	0.01709	253.51	0.02295	235.351	0.03145	18.1021	0.03731	27.9227	0.02999	19.5679
0.02796	407.588	0.01851	373.829	0.02031	347.501	0.01713	253.88	0.023	235.628	0.03153	18.1469	0.0374	27.9711	0.03006	19.5615
0.02803	407.864	0.01855	374.448	0.02036	347.916	0.01717	254.209	0.02305	235.821	0.0316	18.1737	0.03748	28.016	0.03013	19.5794
0.0281	408.174	0.01859	374.984	0.02041	348.449	0.0172	254.401	0.02311	236.041	0.03168	18.1916	0.03757	28.0281	0.0302	19.5908
0.02817	408.601	0.01864	375.314	0.02046	348.875	0.01724	254.744	0.02316	236.138	0.03175	18.2167	0.03766	28.0506	0.03028	19.6153
0.02824	409.166	0.01868	376.029	0.02051	349.42	0.01728	254.922	0.02321	236.331	0.03183	18.2311	0.03775	28.0851	0.03035	19.6414
0.0283	409.559	0.01873	376.539	0.02056	350.083	0.01732	255.156	0.02328	236.524	0.03191	18.2688	0.03784	28.1111	0.03042	19.6594
0.02837	410.034	0.01878	377.116	0.0206	350.51	0.01737	255.526	0.02334	236.717	0.03198	18.2992	0.03792	28.1439	0.0305	19.6871
0.02844	410.482	0.01882	377.873	0.02065	351.069	0.01741	255.787	0.02339	237.089	0.03205	18.3064	0.03801	28.1646	0.03057	19.7116
0.02851	410.895	0.01887	378.369	0.0207	351.473	0.01745	256.322	0.02345	237.379	0.03212	18.319	0.0381	28.1871	0.03064	19.7344
0.02857	411.295	0.01891	378.974	0.02075	351.865	0.01749	256.692	0.0235	237.682	0.0322	18.3315	0.03819	28.2199	0.03071	19.7361
0.02863	411.474	0.01895	379.359	0.02081	352.412	0.01754	256.884	0.02355	237.89	0.03228	18.3655	0.03828	28.251	0.03078	19.7328
0.02869	411.681	0.01899	379.717	0.02086	352.888	0.01758	257.323	0.0236	238.069	0.03235	18.3978	0.03836	28.2874	0.03085	19.7491
0.02876	411.901	0.01903	380.267	0.02091	353.577	0.01762	257.584	0.02365	238.303	0.03243	18.4229	0.03845	28.3046	0.03092	19.7524
0.02883	412.19	0.01908	380.542	0.02095	354.064	0.01766	257.858	0.0237	238.372	0.03251	18.448	0.03854	28.3409	0.03099	19.7753
0.02889	412.624	0.01912	381.092	0.021	354.291	0.0177	258.132	0.02376	238.607	0.03259	18.4659	0.03863	28.3876	0.03106	19.7965
0.02896	412.914	0.01917	381.629	0.02104	354.694	0.01774	258.324	0.02381	238.938	0.03267	18.5108	0.03872	28.4118	0.03113	19.803
0.02903	413.341	0.01921	382.138	0.02109	354.908	0.01778	258.667	0.02388	239.131	0.03274	18.5449	0.03881	28.4584	0.03121	19.8307
0.0291	413.844	0.01925	382.743	0.02114	355.218	0.01782	258.873	0.02393	239.435	0.03281	18.5628	0.0389	28.4947	0.03129	19.8601
0.02917	414.285	0.0193	383.073	0.02119	355.551	0.01786	259.175	0.02398	239.572	0.03288	18.5753	0.03899	28.5258	0.03136	19.8927
0.02923	414.678	0.01934	383.596	0.02124	355.86	0.01791	259.614	0.02404	239.766	0.03295	18.5628	0.03908	28.5708	0.03142	19.8993
0.0293	414.829	0.01938	384.147	0.02128	356.418	0.01794	259.888	0.02409	240.097	0.03302	18.5735	0.03916	28.6053	0.03149	19.8927
0.02936	415.008	0.01943	384.477	0.02133	356.798	0.01798	260.203	0.02414	240.276	0.0331	18.5879	0.03925	28.6434	0.03157	19.9108
0.02943	415.305	0.01947	384.958	0.02138	357.179	0.01802	260.34	0.0242	240.662	0.03317	18.613	0.03934	28.6606	0.03164	19.9303
0.02949	415.573	0.01951	385.344	0.02142	357.547	0.01806	260.491	0.02425	240.993	0.03325	18.6381	0.03943	28.6779	0.03171	19.9581
0.02956	415.918	0.01956	385.853	0.02147	357.75	0.0181	260.806	0.02431	241.393	0.03333	18.6667	0.03953	28.7332	0.03178	19.9678
0.02962	416.124	0.01961	386.431	0.02152	358.153	0.01814	260.944	0.02438	241.931	0.03341	18.7027	0.03962	28.7799	0.03185	19.9662
0.02969	416.372	0.01966	386.953	0.02157	358.427	0.01818	261.287	0.02443	242.345	0.03348	18.7385	0.0397	28.823	0.03192	19.9858
0.02976	416.751	0.0197	387.696	0.02162	358.808	0.01822	261.712	0.02449	242.896	0.03355	18.7457	0.03979	28.8421	0.032	19.9972
0.02983	417.151	0.01974	388.219	0.02167	359.39	0.01826	262.096	0.02454	243.366	0.03362	18.7618	0.03988	28.8594	0.03207	20.0282
0.0299	417.668	0.01979	388.576	0.02172	359.746	0.0183	262.549	0.02459	243.628	0.0337	18.778	0.03997	28.8956	0.03214	20.056
0.02996	417.936	0.01983	388.989	0.02177	360.234	0.01835	262.782	0.02464	243.959	0.03377	18.8013	0.04006	28.9164	0.03221	20.0576
0.03003	418.136	0.01987	389.209	0.02182	360.721	0.01839	263.042	0.02469	244.206	0.03385	18.8353	0.04014	28.9406	0.03228	20.0739
0.03009	418.473	0.01991	389.622	0.02187	361.196	0.01843	263.344	0.02475	244.496	0.03392	18.8496	0.04022	28.9389	0.03235	20.0854
0.03016	418.728	0.01996	390.048	0.02192	361.85	0.01847	263.55	0.0248	244.786	0.034	18.8926	0.04031	28.9354	0.03242	20.1001
0.03022	419.073	0.02	390.475	0.02197	362.171	0.01851	263.989	0.02486	245.076	0.03408	18.9124	0.0404	28.9665	0.03249	20.1196
0.03029	419.3	0.02005	391.108	0.02201	362.587	0.01855	264.263	0.02491	245.572	0.03416	18.9482	0.04049	28.9768	0.03256	20.1262
0.03036	419.528	0.02009	391.589	0.02206	363.015	0.01859	264.648	0.02496	245.959	0.03423	18.984	0.04058	29.0045	0.03264	20.1425
0.03042	419.92	0.02013	392.085	0.0221	363.277	0.01863	264.894	0.02503	246.345	0.0343	18.9984	0.04067	29.046	0.03271	20.1621
0.03049	420.293	0.02018	392.498	0.02215	363.681	0.01868	265.237	0.02508	246.676	0.03438	19.0182	0.04077	29.0892	0.03278	20.1866
0.03055	420.678	0.02022	392.841	0.0222	363.954	0.01872	265.73	0.02513	246.896	0.03445	19.0307	0.04086	29.1566	0.03285	20.2192
0.03062	420.995	0.02026	393.406	0.02225	364.358	0.01876	265.758	0.02519	247.282	0.03453	19.0414	0.04095	29.2137	0.03292	20.2355
0.03069	421.298	0.0203	393.681	0.0223	364.751	0.0188	266.197	0.02524	247.572	0.0346	19.063	0.04103	29.2585	0.033	20.2747
0.03076	421.78	0.02035	394.134	0.02235	364.929	0.01884	266.499	0.02529	247.821	0.03467	19.0755	0.04111	29.2758	0.03307	20.3122
0.03082	422.104	0.02039	394.671	0.02239	365.393	0.01888	266.568	0.02535	248.206	0.03475	19.0881	0.0412	29.2879	0.03314	20.3465
0.03089	422.421	0.02043	394.96	0.02244	365.726	0.01891	267.116	0.0254	248.414	0.03482	19.1132	0.04129	29.3174	0.03321	20.3775
0.03095	422.607	0.02048	395.524	0.02249	366.094	0.01895	267.089	0.02546	248.742	0.0349	19.1365	0.04138	29.3467	0.03328	20.389
0.03102	422.717	0.02053	396.074	0.02253	366.546	0.01899	267.267	0.02551	249.111	0.03497	19.1688	0.04147	29.3847	0.03335	20.4085
0.03109	423.041	0.02058	396.693	0.02258	366.736	0.01904	267.857	0.02558	249.439	0.03504	19.1706	0.04156	29.4175	0.03342	20.4281
0.03115	423.385	0.02062	397.45	0.02263	367.176	0.01908	267.87	0.02563	249.945	0.03512	19.1867	0.04166	29.4417	0.03349	20.4379
0.03122	423.875	0.02066	397.863	0.02268	367.592	0.01912	268.268	0.02568	250.205	0.0352	19.2136	0.04175	29.4953	0.03356	20.4494
0.03128	424.295	0.02071	398.344	0.02273	367.912	0.01916	268.735	0.02574	250.451	0.03527	19.2315	0.04184	29.5368	0.03363	20.4526
0.03135	424.605	0.02075	398.702	0.02278	368.495	0.0192	268.748	0.02579	250.656	0.03535	19.271	0.04192	29.5679	0.03371	20.4722
0.03142	425.108	0.02079	398.964	0.02283	368.947	0.01924	269.311	0.02584	250.793	0.03542	19.2817	0.04201	29.5818	0.03378	20.4983
0.03149	425.563	0.02083	399.459	0.02288	369.434	0.01928	269.736	0.02589	251.066	0.0355	19.3032	0.0421	29.5904	0.03386	20.5244
0.03155	426.093	0.02088	399.761	0.02292	369.838	0.01932	269.722	0.02595	251.326	0.03557	19.3284	0.04219	29.6267	0.03393	20.5505
0.03162	426.5	0.02092	400.257	0.02297	370.04	0.01936	270.188	0.02601	251.655	0.03565	19.3408	0.04227	29.6508	0.034	20.5555
0.03169	426.72	0.02097	400.875	0.02302	370.492	0.0194	270.49	0.02606	252.106	0.03572	19.3731	0.04236	29.6733	0.03407	20.5668
0.03176	427.154	0.02101	401.233	0.02307	370.801	0.01945	270.764	0.02611	252.447	0.03579	19.3803	0.04244	29.694	0.03414	20.5881
0.03182	427.581	0.02106	401.742	0.02312	371.229	0.01949	271.355	0.02618	252.803	0.03587	19.4	0.04254	29.7062	0.03421	20.5946
0.03188	427.912	0.0211	402.128	0.02317	371.764	0.01953	271.684	0.02623	253.145	0.03595	19.4341	0.04263	29.7511	0.03427	20.6028
0.03194	428.139	0.02114	402.526	0.02322	372.192	0.01957	271.834	0.02628	253.432	0.03603	19.4735	0.04272	29.7977	0.03435	20.5946
0.03201	428.284	0.02118	402.898	0.02326	372.81	0.01961	272.836	0.02633	253.761	0.03611	19.5148	0.04281	29.8358	0.03442	20.5962
0.03208	428.67	0.02123	403.049	0.02331	373.178	0.01965	272.781	0.02638	253.911	0.03618	19.5344	0.04289	29.86	0.03449	20.6175
0.03214	429.055	0.02127	403.489	0.02336	373.38	0.01969	272.575	0.02644	254.225	0.03625	19.5525	0.04298	29.8652	0.03456	20.6305
0.03221	429.469	0.02131	403.819	0.02341	373.891	0.01973	273.576	0.02649	254.581	0.03633	19.5739	0.04307	29.8945	0.03464	20.6664
0.03228	429.944	0.02136	404.26	0.02345	374.224	0.01977	273.59	0.02655	254.813	0.0364	19.5846	0.04316	29.9205	0.03471	20.6893
0.03235	430.289	0.02141	404.893	0.0235	374.497	0.01981	273.206	0.0266	255.264	0.03647	19.608	0.04325	29.9464	0.03479	20.7105
0.03242	430.778	0.02145	405.388	0.02355	374.949	0.01985	274.413	0.02666	255.647	0.03654	19.6044	0.04333	29.9757	0.03486	20.7431
0.03249	431.281	0.02149	406.062	0.0236	375.341	0.01989	274.578	0.02671	256.071	0.03662	19.6097	0.04342	29.9861	0.03493	20.7546
0.03255	431.715	0.02153	406.447	0.02364	375.793	0.01993	274.276	0.02676	256.441	0.03669	19.6385	0.04352	30.0242	0.03499	20.7693
0.03261	432.038	0.02158	406.626	0.0237	376.15	0.01997	275.428	0.02683	256.577	0.03677	19.669	0.0436	30.0604	0.03506	20.766
0.03268	432.149	0.02162	407.135	0.02375	376.601	0.02001	275.25	0.02688	256.851	0.03684	19.7156	0.04369	30.0863	0.03513	20.7693
0.03274	432.424	0.02166	407.411	0.0238	377.042	0.02005	275.181	0.02693	257.083	0.03692	19.7389	0.04378	30.121	0.0352	20.7806
0.03281	432.72	0.02171	407.906	0.02384	377.375	0.02009	276.087	0.02699	257.302	0.03699	19.7694	0.04387	30.1364	0.03527	20.7856
0.03287	433.017	0.02176	408.47	0.02389	377.731	0.02013	276.073	0.02704	257.712	0.03708	19.8088	0.04396	30.1745	0.03535	20.8133
0.03294	433.375	0.02181	408.965	0.02394	377.921	0.02017	276.265	0.0271	258.014	0.03715	19.841	0.04405	30.2056	0.03542	20.8231
0.03301	433.637	0.02185	409.667	0.02398	378.278	0.02022	276.992	0.02716	258.505	0.03722	19.8877	0.04414	30.2108	0.0355	20.8426
0.03309	434.112	0.02189	410.052	0.02403	378.658	0.02026	277.102	0.02721	258.861	0.03729	19.8949	0.04422	30.2367	0.03557	20.872
0.03315	434.684	0.02194	410.465	0.02408	378.8	0.0203	277.362	0.02726	259.134	0.03737	19.9038	0.04432	30.2488	0.03564	20.8851
0.03321	435.028	0.02198	410.946	0.02413	379.288	0.02035	277.993	0.02733	259.49	0.03744	19.9235	0.0444	30.2799	0.03571	20.9064
0.03328	435.269	0.02202	411.276	0.02418	379.68	0.02039	278.267	0.02738	259.682	0.03752	19.9414	0.04449	30.3162	0.03578	20.9112
0.03334	435.407	0.02206	411.799	0.02423	380.085	0.02043	278.555	0.02743	259.941	0.03759	19.9755	0.04457	30.3352	0.03585	20.9211
0.03341	435.724	0.02211	412.088	0.02428	380.477	0.02047	278.912	0.02748	260.146	0.03766	20.0006	0.04466	30.3646	0.03592	20.9569
0.03347	436.13	0.02215	412.377	0.02433	380.702	0.02051	279.022	0.02754	260.283	0.03774	20.0167	0.04475	30.3871	0.03599	20.97
0.03354	436.413	0.02219	412.9	0.02438	381.213	0.02054	279.214	0.02759	260.652	0.03783	20.0616	0.04485	30.432	0.03606	20.9896
0.0336	436.751	0.02224	413.202	0.02442	381.57	0.02058	279.584	0.02764	260.912	0.0379	20.092	0.04494	30.4856	0.03613	21.0091
0.03367	436.992	0.02229	413.739	0.02447	381.725	0.02063	279.721	0.0277	261.282	0.03797	20.1297	0.04503	30.5167	0.03621	21.0271
0.03374	437.371	0.02233	414.331	0.02452	382.117	0.02067	279.968	0.02775	261.678	0.03804	20.1494	0.04511	30.5547	0.03628	21.063
0.03381	437.901	0.02237	414.716	0.02457	382.272	0.02071	280.448	0.02781	261.979	0.03812	20.162	0.04521	30.5702	0.03636	21.0826
0.03387	438.245	0.02241	415.142	0.02461	382.592	0.02075	280.53	0.02786	262.307	0.0382	20.1924	0.0453	30.5979	0.03642	21.1071
0.03394	438.576	0.02246	415.349	0.02467	383.02	0.02079	280.805	0.02791	262.444	0.03827	20.2122	0.04538	30.6307	0.03649	21.112
0.03401	438.748	0.0225	415.651	0.02472	383.436	0.02083	281.106	0.02796	262.649	0.03834	20.2319	0.04546	30.636	0.03657	21.1071
0.03407	439.024	0.02254	416.009	0.02476	384.066	0.02087	281.216	0.02801	262.95	0.03841	20.2426	0.04555	30.648	0.03664	21.1283
0.03414	439.41	0.02258	416.215	0.02481	384.447	0.02091	281.655	0.02808	263.073	0.03849	20.2426	0.04564	30.6619	0.03671	21.1381
0.0342	439.644	0.02263	416.724	0.02485	384.685	0.02095	281.806	0.02813	263.387	0.03856	20.266	0.04573	30.693	0.03678	21.1561
0.03427	439.899	0.02268	417.233	0.0249	384.958	0.02099	282.012	0.02819	263.729	0.03865	20.2856	0.04582	30.7379	0.03685	21.1642
0.03433	440.065	0.02272	417.894	0.02494	385.053	0.02103	282.451	0.02824	264.14	0.03872	20.3198	0.04591	30.7725	0.03692	21.1642
0.0344	440.368	0.02277	418.513	0.02499	385.362	0.02107	282.697	0.0283	264.523	0.03879	20.3484	0.046	30.8209	0.03699	21.1985
0.03447	440.898	0.02281	418.719	0.02504	385.588	0.02111	282.986	0.02836	264.728	0.03886	20.3574	0.0461	30.8571	0.03706	21.2165
0.03454	441.27	0.02285	419.256	0.02509	386.016	0.02116	283.452	0.02841	265.165	0.03894	20.3753	0.04619	30.9004	0.03713	21.2328
0.0346	441.628	0.0229	419.696	0.02514	386.646	0.0212	283.754	0.02846	265.466	0.03902	20.3951	0.04627	30.9418	0.0372	21.2393
0.03467	441.959	0.02294	420.109	0.02519	387.014	0.02123	284.083	0.02851	265.658	0.03909	20.4219	0.04636	30.9591	0.03728	21.2426
0.03474	442.324	0.02299	420.687	0.02524	387.478	0.02127	284.233	0.02858	265.999	0.03916	20.4488	0.04644	30.9764	0.03735	21.2605
0.0348	442.799	0.02303	421.058	0.02529	387.823	0.02131	284.44	0.02863	266.204	0.03925	20.4578	0.04653	30.9816	0.03742	21.272
0.03487	443.13	0.02308	421.594	0.02534	388.12	0.02135	284.7	0.02869	266.492	0.03933	20.499	0.04662	30.9989	0.03749	21.2964
0.03493	443.433	0.02312	422.021	0.02538	388.607	0.0214	284.919	0.02874	266.779	0.0394	20.5169	0.0467	31.0437	0.03756	21.316
0.035	443.667	0.02317	422.351	0.02543	388.856	0.02144	285.317	0.0288	266.984	0.03947	20.5457	0.04679	31.0766	0.03763	21.3226
0.03507	443.902	0.02321	422.984	0.02548	389.285	0.02148	285.523	0.02885	267.435	0.03954	20.5492	0.04688	31.1215	0.03771	21.347
0.03513	444.322	0.02325	423.356	0.02553	389.772	0.02152	285.907	0.0289	267.681	0.03962	20.5528	0.04698	31.1647	0.03778	21.3666
0.03519	444.563	0.0233	423.713	0.02558	390.057	0.02156	286.332	0.02896	267.887	0.0397	20.594	0.04707	31.2149	0.03785	21.3862
0.03526	444.783	0.02334	424.043	0.02563	390.557	0.0216	286.428	0.02901	268.105	0.03977	20.6227	0.04716	31.2736	0.03792	21.4009
0.03533	445.004	0.02338	424.222	0.02568	390.996	0.02164	286.785	0.02906	268.215	0.03984	20.655	0.04724	31.2995	0.038	21.4057
0.0354	445.259	0.02342	424.635	0.02573	391.471	0.02168	286.991	0.02911	268.461	0.03991	20.6729	0.04733	31.3186	0.03807	21.4303
0.03547	445.72	0.02346	424.897	0.02578	391.912	0.02172	287.142	0.02916	268.639	0.03999	20.6926	0.04742	31.3237	0.03814	21.4433
0.03553	446.072	0.02351	425.295	0.02582	392.114	0.02176	287.457	0.02923	268.857	0.04006	20.7159	0.04751	31.3445	0.03821	21.4597
0.0356	446.32	0.02356	425.9	0.02587	392.447	0.0218	287.636	0.02929	269.282	0.04014	20.741	0.04759	31.3843	0.03828	21.4744
0.03567	446.588	0.0236	426.313	0.02591	392.708	0.02184	287.923	0.02934	269.664	0.04021	20.759	0.04768	31.3963	0.03836	21.4792
0.03573	446.899	0.02364	426.836	0.02596	392.934	0.02188	288.17	0.02939	270.047	0.04028	20.7823	0.04777	31.424	0.03843	21.5021
0.0358	447.408	0.02369	427.139	0.02601	393.267	0.02193	288.417	0.02945	270.348	0.04036	20.7895	0.04786	31.4585	0.03849	21.507
0.03586	447.691	0.02373	427.511	0.02606	393.516	0.02197	288.801	0.0295	270.594	0.04044	20.8146	0.04796	31.4897	0.03856	21.5054
0.03592	447.829	0.02378	428.005	0.02611	393.992	0.02201	289.075	0.02955	270.936	0.04052	20.8558	0.04805	31.5519	0.03863	21.507
0.03599	448.056	0.02382	428.239	0.02615	394.384	0.02205	289.309	0.02961	271.141	0.04059	20.8916	0.04813	31.5795	0.0387	21.507
0.03606	448.325	0.02387	428.721	0.0262	394.681	0.02209	289.514	0.02966	271.524	0.04067	20.9329	0.04822	31.5968	0.03877	21.5331
0.03613	448.8	0.02391	429.106	0.02625	395.192	0.02213	289.666	0.02973	271.92	0.04074	20.9508	0.04831	31.614	0.03885	21.5592
0.03619	449.2	0.02395	429.422	0.0263	395.501	0.02217	290.008	0.02978	272.125	0.04082	20.9831	0.0484	31.6176	0.03892	21.5804
0.03626	449.544	0.024	429.946	0.02635	395.917	0.02221	290.05	0.02984	272.454	0.04089	21.001	0.04849	31.6487	0.03899	21.6065
0.03633	449.978	0.02405	430.358	0.02639	396.226	0.02225	290.159	0.02989	272.7	0.04096	21.0171	0.04857	31.6538	0.03907	21.6196
0.0364	450.322	0.02409	430.949	0.02644	396.345	0.02229	290.419	0.02995	273.042	0.04103	21.0261	0.04866	31.6624	0.03914	21.6538
0.03647	450.777	0.02413	431.486	0.02649	396.773	0.02233	290.611	0.03	273.507	0.04111	21.0189	0.04875	31.6901	0.03921	21.6865
0.03653	451.08	0.02418	431.789	0.02654	397.118	0.02238	291.01	0.03005	273.726	0.04118	21.044	0.04884	31.7316	0.03928	21.711
0.03659	451.177	0.02422	432.174	0.0266	397.617	0.02242	291.297	0.0301	274.026	0.04126	21.0601	0.04893	31.799	0.03934	21.7339
0.03665	451.328	0.02426	432.339	0.02665	398.295	0.02246	291.641	0.03015	274.163	0.04134	21.0852	0.04901	31.8336	0.03942	21.7404
0.03672	451.439	0.0243	432.614	0.0267	398.711	0.0225	292.079	0.0302	274.314	0.04142	21.1247	0.0491	31.8629	0.03949	21.7665
0.03679	451.68	0.02434	432.959	0.02674	399.15	0.02254	292.312	0.03026	274.587	0.04149	21.1463	0.04919	31.901	0.03956	21.7926
0.03685	451.921	0.02439	433.206	0.02679	399.341	0.02258	292.614	0.03031	274.724	0.04157	21.1821	0.04928	31.9182	0.03963	21.8138
0.03692	452.114	0.02443	433.77	0.02683	399.543	0.02262	292.902	0.03038	275.093	0.04165	21.2216	0.04937	31.9666	0.03971	21.8416
0.03699	452.486	0.02448	434.155	0.02688	399.863	0.02266	293.149	0.03043	275.435	0.04172	21.243	0.04946	31.9977	0.03978	21.8611
0.03706	452.906	0.02452	434.513	0.02693	400.007	0.0227	293.575	0.03048	275.667	0.04178	21.2663	0.04955	32.0253	0.03986	21.8889
0.03713	453.492	0.02456	434.98	0.02698	400.422	0.02275	293.877	0.03054	276.009	0.04186	21.2681	0.04964	32.0583	0.03993	21.9151
0.03719	453.967	0.02461	435.284	0.02703	400.85	0.02279	294.398	0.03059	276.255	0.04193	21.286	0.04973	32.0825	0.03999	21.9167
0.03725	454.194	0.02465	435.767	0.02708	401.183	0.02283	294.837	0.03065	276.611	0.04201	21.3076	0.04981	32.1187	0.04006	21.9199
0.03732	454.456	0.02469	436.14	0.02712	401.706	0.02286	295.029	0.0307	276.912	0.04208	21.3255	0.0499	32.1463	0.04014	21.9134
0.03739	454.697	0.02474	436.403	0.02717	401.943	0.0229	295.316	0.03075	277.089	0.04216	21.3613	0.04999	32.1637	0.04021	21.933
0.03745	455.035	0.02479	436.955	0.02722	402.17	0.02294	295.481	0.03081	277.472	0.04224	21.3757	0.05008	32.1896	0.04028	21.9493
0.03752	455.379	0.02483	437.286	0.02727	402.538	0.02298	295.673	0.03086	277.746	0.04232	21.408	0.05018	32.2293	0.04034	21.9461
0.03758	455.655	0.02488	437.728	0.02731	402.8	0.02302	295.947	0.03093	278.047	0.04239	21.4474	0.05027	32.288	0.04041	21.9525
0.03765	456.006	0.02492	438.239	0.02736	403.144	0.02306	296.126	0.03099	278.444	0.04246	21.4654	0.05035	32.3295	0.04049	21.9525
0.03772	456.316	0.02497	438.598	0.02741	403.37	0.0231	296.62	0.03104	278.717	0.04253	21.485	0.05044	32.3537	0.04057	21.9754
0.03779	456.771	0.02501	439.054	0.02746	403.786	0.02314	296.989	0.03109	279.127	0.04261	21.485	0.05054	32.3848	0.04064	22.0162
0.03786	457.246	0.02505	439.33	0.0275	404.191	0.02318	297.209	0.03114	279.387	0.04268	21.4976	0.05062	32.409	0.04071	22.0309
0.03792	457.46	0.02509	439.62	0.02756	404.404	0.02323	297.607	0.0312	279.538	0.04276	21.521	0.05071	32.4453	0.04078	22.0423
0.03799	457.756	0.02513	439.965	0.02761	404.987	0.02327	297.799	0.03125	279.797	0.04283	21.5335	0.05079	32.4609	0.04085	22.0407
0.03805	458.031	0.02518	440.186	0.02766	405.474	0.02331	298.128	0.0313	279.92	0.04291	21.5496	0.05087	32.4574	0.04092	22.0472
0.03812	458.369	0.02522	440.476	0.0277	405.89	0.02335	298.471	0.03135	280.153	0.04298	21.5603	0.05096	32.4816	0.04099	22.0586
0.03818	458.769	0.02527	440.697	0.02775	406.318	0.02339	298.608	0.03141	280.385	0.04306	21.5837	0.05105	32.5041	0.04106	22.0586
0.03825	459.01	0.02531	441.139	0.0278	406.484	0.02343	298.924	0.03146	280.658	0.04314	21.6303	0.05114	32.5527	0.04113	22.0651
0.03832	459.34	0.02536	441.664	0.02785	406.817	0.02347	299.212	0.03153	281.069	0.04321	21.659	0.05123	32.5874	0.04121	22.0717
0.03838	459.706	0.0254	441.884	0.02789	407.15	0.02351	299.417	0.03158	281.261	0.04329	21.693	0.05132	32.6151	0.04128	22.0945
0.03845	460.098	0.02544	442.368	0.02794	407.317	0.02356	299.706	0.03163	281.534	0.04336	21.7218	0.05142	32.6464	0.04135	22.1272
0.03851	460.532	0.02548	442.685	0.02799	407.625	0.0236	300.008	0.03168	281.753	0.04344	21.745	0.05151	32.681	0.04142	22.1354
0.03858	460.739	0.02553	442.934	0.02804	407.899	0.02364	300.364	0.03174	281.93	0.04351	21.7809	0.0516	32.7296	0.04149	22.1484
0.03865	461.063	0.02557	443.39	0.02809	408.267	0.02368	300.584	0.03179	282.245	0.04358	21.7934	0.05168	32.7504	0.04157	22.1615
0.03872	461.469	0.02562	443.514	0.02814	408.564	0.02372	300.844	0.03185	282.478	0.04366	21.8167	0.05176	32.7625	0.04164	22.1794
0.03878	461.814	0.02566	443.9	0.02819	408.897	0.02376	301.05	0.0319	282.792	0.04373	21.8275	0.05185	32.7782	0.04171	22.2072
0.03885	462.172	0.0257	444.287	0.02823	409.444	0.02379	301.118	0.03195	283.188	0.04381	21.8454	0.05194	32.7903	0.04178	22.2039
0.03891	462.358	0.02575	444.439	0.02828	409.765	0.02383	301.337	0.03201	283.38	0.04388	21.8777	0.05203	32.8337	0.04185	22.2055
0.03898	462.613	0.0258	444.894	0.02832	410.098	0.02388	301.489	0.03208	283.791	0.04395	21.8848	0.05212	32.8787	0.04192	22.199
0.03905	462.902	0.02584	445.323	0.02837	410.443	0.02392	301.791	0.03214	284.228	0.04403	21.9064	0.05221	32.9013	0.04199	22.2072
0.03911	463.192	0.02589	445.806	0.02842	410.716	0.02396	302.175	0.03219	284.638	0.04411	21.9207	0.0523	32.943	0.04206	22.2268
0.03918	463.584	0.02593	446.413	0.02847	411.334	0.024	302.298	0.03224	285.035	0.04418	21.9512	0.0524	32.9794	0.04213	22.2268
0.03924	463.756	0.02598	446.758	0.02852	411.81	0.02404	302.668	0.03229	285.212	0.04426	21.9906	0.05249	33.0245	0.0422	22.2431
0.03931	463.991	0.02602	447.228	0.02857	412.309	0.02408	303.038	0.03235	285.459	0.04433	22.014	0.05257	33.0609	0.04228	22.2708
0.03938	464.404	0.02606	447.587	0.02862	413.058	0.02412	303.312	0.0324	285.637	0.04441	22.0391	0.05266	33.0592	0.04235	22.3035
0.03945	464.818	0.0261	447.835	0.02867	413.486	0.02416	303.614	0.03245	285.732	0.04448	22.057	0.05275	33.0731	0.04242	22.3443
0.03951	465.32	0.02615	448.305	0.02872	413.889	0.0242	303.793	0.03251	286.02	0.04455	22.0731	0.05283	33.0921	0.04249	22.3639
0.03958	465.616	0.02619	448.692	0.02876	414.175	0.02424	303.998	0.03256	286.266	0.04463	22.1054	0.05292	33.1198	0.04256	22.3802
0.03965	465.92	0.02624	449.286	0.02881	414.353	0.02429	304.314	0.03261	286.649	0.0447	22.1286	0.05301	33.1476	0.04264	22.39
0.03972	466.354	0.02628	449.686	0.02886	414.71	0.02433	304.575	0.03268	286.881	0.04477	22.1609	0.05309	33.1563	0.04271	22.4063
0.03978	466.719	0.02632	450.004	0.02891	414.936	0.02437	305.027	0.03273	286.963	0.04485	22.1914	0.05319	33.1823	0.04278	22.434
0.03984	467.029	0.02637	450.446	0.02896	415.447	0.02442	305.425	0.03278	287.305	0.04493	22.2183	0.05328	33.2048	0.04284	22.4259
0.0399	467.091	0.02641	450.749	0.02901	415.982	0.02446	305.837	0.03284	287.428	0.04502	22.2703	0.05337	33.2569	0.04292	22.4161
0.03997	467.208	0.02645	451.163	0.02906	416.315	0.02449	306.111	0.03289	287.619	0.04509	22.3152	0.05346	33.3003	0.04299	22.4161
0.04004	467.552	0.0265	451.55	0.02911	416.731	0.02453	306.124	0.03294	287.893	0.04516	22.351	0.05354	33.302	0.04306	22.4226
0.04011	467.897	0.02654	451.798	0.02915	416.981	0.02457	306.371	0.03299	288.002	0.04524	22.3725	0.05363	33.3228	0.04313	22.4536
0.04017	468.365	0.02658	452.213	0.0292	417.313	0.02461	306.509	0.03305	288.276	0.04532	22.3887	0.05372	33.3401	0.04321	22.4764
0.04024	468.786	0.02663	452.406	0.02925	417.694	0.02465	306.687	0.0331	288.508	0.04539	22.4209	0.05381	33.3627	0.04328	22.5075
0.04031	469.144	0.02667	452.82	0.02929	417.8	0.02469	306.989	0.03316	288.7	0.04546	22.4317	0.0539	33.387	0.04335	22.5434
0.04038	469.619	0.02672	453.414	0.02934	418.145	0.02474	307.208	0.03321	289.137	0.04553	22.4442	0.05398	33.3922	0.04343	22.5597
0.04045	469.998	0.02676	453.732	0.02939	418.478	0.02478	307.565	0.03328	289.424	0.0456	22.455	0.05407	33.413	0.0435	22.5924
0.04051	470.37	0.0268	454.132	0.02944	418.775	0.02481	307.77	0.03333	289.67	0.04568	22.4657	0.05417	33.4321	0.04356	22.6005
0.04057	470.522	0.02685	454.367	0.02949	419.215	0.02485	307.88	0.03338	289.89	0.04575	22.5034	0.05425	33.472	0.04363	22.6054
0.04064	470.584	0.02689	454.656	0.02954	419.56	0.0249	308.154	0.03343	290.053	0.04583	22.5249	0.05434	33.5223	0.0437	22.6168
0.0407	470.859	0.02693	455.098	0.02959	420.178	0.02493	308.278	0.03349	290.341	0.0459	22.5465	0.05443	33.5414	0.04377	22.6282
0.04077	471.107	0.02698	455.292	0.02963	420.57	0.02497	308.525	0.03354	290.518	0.04598	22.5769	0.05452	33.5917	0.04384	22.6511
0.04083	471.472	0.02702	455.748	0.02968	420.796	0.02501	308.772	0.0336	290.764	0.04606	22.6074	0.05462	33.6454	0.04392	22.6593
0.0409	471.762	0.02707	456.3	0.02973	421.188	0.02506	308.977	0.03365	291.052	0.04614	22.6504	0.0547	33.6714	0.04399	22.6772
0.04097	472.017	0.02711	456.783	0.02977	421.319	0.0251	309.321	0.03371	291.257	0.04621	22.6755	0.05479	33.7027	0.04407	22.7099
0.04104	472.52	0.02716	457.307	0.02982	421.568	0.02514	309.54	0.03376	291.517	0.04628	22.688	0.05487	33.7113	0.04414	22.7295
0.04111	472.981	0.0272	457.542	0.02987	421.842	0.02518	309.842	0.03381	291.503	0.04635	22.7078	0.05496	33.7356	0.04421	22.7637
0.04117	473.36	0.02725	457.957	0.02992	421.996	0.02523	310.239	0.03388	291.64	0.04642	22.7167	0.05505	33.772	0.04428	22.7686
0.04124	473.546	0.02729	458.399	0.02997	422.567	0.02527	310.486	0.03393	291.927	0.0465	22.7418	0.05514	33.8032	0.04435	22.7621
0.0413	473.649	0.02733	458.647	0.03002	422.971	0.0253	310.857	0.03398	292.091	0.04657	22.758	0.05522	33.8362	0.04442	22.7719
0.04137	473.98	0.02738	459.061	0.03007	423.316	0.02534	311.008	0.03404	292.433	0.04665	22.7777	0.05531	33.8536	0.04449	22.7784
0.04143	474.249	0.02742	459.338	0.03012	423.744	0.02539	311.213	0.03409	292.693	0.04673	22.8028	0.0554	33.8865	0.04456	22.798
0.0415	474.545	0.02746	459.586	0.03017	424.064	0.02542	311.488	0.03414	292.938	0.04681	22.8243	0.0555	33.9212	0.04463	22.8078
0.04156	474.848	0.02751	459.973	0.03021	424.516	0.02546	311.597	0.0342	293.281	0.04689	22.8691	0.05559	33.9646	0.0447	22.8193
0.04163	475.027	0.02755	460.18	0.03026	424.766	0.02551	311.872	0.03425	293.499	0.04696	22.896	0.05568	34.0131	0.04478	22.8437
0.0417	475.413	0.0276	460.635	0.03031	424.98	0.02555	312.173	0.03431	293.937	0.04703	22.9068	0.05576	34.0357	0.04485	22.865
0.04177	475.847	0.02764	460.98	0.03035	425.313	0.02559	312.42	0.03436	294.279	0.0471	22.9175	0.05586	34.0635	0.04492	22.8894
0.04183	476.219	0.02768	461.174	0.0304	425.562	0.02563	312.736	0.03441	294.443	0.04718	22.9193	0.05595	34.0947	0.04499	22.8992
0.0419	476.543	0.02772	461.547	0.03046	426.026	0.02567	312.941	0.03446	294.771	0.04725	22.9409	0.05603	34.1207	0.04506	22.8976
0.04197	476.715	0.02777	461.754	0.03051	426.513	0.02571	313.243	0.03453	294.935	0.04733	22.9605	0.05611	34.1433	0.04514	22.9057
0.04203	477.046	0.02781	462.072	0.03056	426.929	0.02575	313.545	0.03458	295.209	0.0474	22.9713	0.0562	34.1362	0.04521	22.909
0.0421	477.315	0.02785	462.403	0.0306	427.417	0.02579	313.682	0.03463	295.523	0.04747	22.9928	0.05629	34.1345	0.04528	22.9188
0.04216	477.569	0.0279	462.679	0.03064	427.488	0.02583	313.929	0.03469	295.673	0.04755	23.0035	0.05638	34.1571	0.04535	22.9236
0.04223	477.81	0.02795	463.259	0.03069	427.678	0.02587	314.066	0.03475	296.071	0.04763	23.0341	0.05647	34.1796	0.04542	22.922
0.04229	477.962	0.02799	463.715	0.03074	427.951	0.02591	314.3	0.0348	296.371	0.04771	23.0718	0.05656	34.2212	0.04549	22.94
0.04236	478.368	0.02804	464.198	0.03078	428.118	0.02595	314.587	0.03486	296.658	0.04778	23.0878	0.05665	34.2612	0.04556	22.9612
0.04243	478.865	0.02808	464.681	0.03083	428.486	0.02599	314.821	0.03491	297	0.04785	23.1004	0.05674	34.3149	0.04563	22.989
0.0425	479.23	0.02813	465.026	0.03089	428.819	0.02604	315.273	0.03498	297.219	0.04793	23.1058	0.05684	34.3756	0.0457	23.0168
0.04256	479.595	0.02817	465.551	0.03093	429.307	0.02608	315.63	0.03503	297.547	0.048	23.1327	0.05692	34.4242	0.04577	23.0347
0.04263	479.836	0.02821	465.841	0.03098	429.865	0.02612	315.904	0.03508	297.78	0.04807	23.1703	0.05701	34.4763	0.04585	23.0706
0.0427	480.249	0.02825	466.117	0.03103	430.103	0.02616	316.178	0.03513	297.957	0.04815	23.1954	0.05709	34.4866	0.04592	23.0967
0.04277	480.628	0.0283	466.504	0.03108	430.543	0.0262	316.275	0.03519	298.245	0.04822	23.2205	0.05718	34.5057	0.04599	23.1245
0.04283	480.862	0.02834	466.669	0.03113	430.876	0.02624	316.576	0.03524	298.381	0.0483	23.2403	0.05727	34.5387	0.04606	23.1392
0.04289	481.09	0.02839	467.084	0.03118	431.173	0.02628	316.796	0.0353	298.696	0.04838	23.285	0.05735	34.5699	0.04613	23.1408
0.04296	481.193	0.02844	467.471	0.03123	431.637	0.02632	317.002	0.03535	299.024	0.04845	23.3245	0.05744	34.6254	0.0462	23.1604
0.04303	481.407	0.02848	467.968	0.03128	431.886	0.02636	317.344	0.03541	299.352	0.04852	23.337	0.05753	34.6601	0.04628	23.1652
0.04309	481.744	0.02852	468.575	0.03132	432.302	0.0264	317.619	0.03546	299.776	0.0486	23.364	0.05763	34.6965	0.04635	23.1799
0.04315	481.978	0.02856	468.796	0.03137	432.67	0.02645	317.92	0.03551	299.926	0.04868	23.3891	0.05772	34.7624	0.04642	23.1962
0.04322	482.172	0.0286	469.072	0.03142	432.897	0.02649	318.222	0.03556	300.05	0.04875	23.4213	0.05781	34.8127	0.04649	23.193
0.04329	482.364	0.02864	469.279	0.03147	433.348	0.02653	318.414	0.03561	300.228	0.04883	23.4464	0.05789	34.8509	0.04656	23.2142
0.04336	482.86	0.02869	469.417	0.03152	433.692	0.02657	318.771	0.03566	300.324	0.0489	23.4572	0.05798	34.8613	0.04664	23.2403
0.04343	483.487	0.02873	469.735	0.03157	434.133	0.02661	319.018	0.03573	300.597	0.04897	23.4804	0.05807	34.8665	0.04671	23.2665
0.04349	483.956	0.02878	469.983	0.03161	434.525	0.02664	319.21	0.03578	300.775	0.04905	23.493	0.05816	34.9116	0.04678	23.2893
0.04356	484.396	0.02882	470.494	0.03166	434.715	0.02668	319.525	0.03584	301.103	0.04912	23.5163	0.05824	34.9411	0.04685	23.2942
0.04362	484.624	0.02887	470.95	0.0317	435.036	0.02672	319.69	0.03589	301.554	0.04919	23.5325	0.05833	34.9792	0.04693	23.3203
0.04369	484.941	0.02891	471.24	0.03175	435.226	0.02677	320.005	0.03595	301.8	0.04927	23.536	0.05842	35.0035	0.047	23.3366
0.04376	485.403	0.02895	471.682	0.0318	435.476	0.02681	320.266	0.036	302.142	0.04934	23.5522	0.05851	35.0244	0.04706	23.3529
0.04382	485.623	0.029	471.889	0.03185	435.832	0.02685	320.691	0.03605	302.402	0.04942	23.5701	0.05861	35.0712	0.04713	23.3562
0.04388	485.83	0.02904	472.331	0.0319	436.153	0.02689	321.047	0.03611	302.621	0.0495	23.6041	0.0587	35.1076	0.0472	23.3432
0.04395	485.981	0.02908	472.759	0.03195	436.724	0.02693	321.254	0.03616	302.908	0.04958	23.649	0.05878	35.144	0.04727	23.3562
0.04402	486.284	0.02913	472.925	0.03199	437.104	0.02697	321.651	0.03621	303.017	0.04965	23.6705	0.05887	35.1545	0.04734	23.3725
0.04409	486.766	0.02917	473.408	0.03204	437.449	0.02701	321.816	0.03628	303.332	0.04973	23.7045	0.05896	35.1735	0.04742	23.3921
0.04416	487.152	0.02922	473.85	0.03209	437.948	0.02705	322.022	0.03633	303.687	0.0498	23.7243	0.05905	35.2117	0.04749	23.41
0.04422	487.6	0.02927	474.236	0.03214	438.222	0.02709	322.351	0.03639	303.92	0.04988	23.7584	0.05914	35.2238	0.04756	23.4215
0.04429	487.979	0.02931	474.789	0.03219	438.578	0.02713	322.46	0.03645	304.371	0.04995	23.787	0.05922	35.2515	0.04764	23.4493
0.04436	488.358	0.02936	475.12	0.03223	438.875	0.02718	322.831	0.0365	304.685	0.05002	23.7906	0.05931	35.2637	0.04771	23.4754
0.04443	488.813	0.0294	475.603	0.03228	439.172	0.02722	323.297	0.03655	304.959	0.05009	23.8175	0.0594	35.2793	0.04778	23.495
0.04449	489.013	0.02944	475.893	0.03233	439.696	0.02726	323.585	0.03661	305.26	0.05017	23.848	0.05949	35.3279	0.04784	23.5113
0.04455	489.137	0.02948	476.059	0.03239	440.064	0.0273	323.997	0.03666	305.396	0.05025	23.8856	0.05958	35.3713	0.04791	23.5097
0.04461	489.233	0.02953	476.418	0.03244	440.635	0.02734	324.298	0.03671	305.629	0.05033	23.934	0.05966	35.4094	0.04799	23.5161
0.04468	489.405	0.02957	476.57	0.03249	441.181	0.02738	324.642	0.03676	305.752	0.0504	23.9609	0.05975	35.4406	0.04806	23.5227
0.04475	489.777	0.02961	476.832	0.03253	441.467	0.02742	324.998	0.03681	305.916	0.05048	23.995	0.05985	35.4753	0.04813	23.5358
0.04481	490.087	0.02966	477.178	0.03258	441.776	0.02746	325.176	0.03688	306.122	0.05056	24.0183	0.05994	35.5308	0.0482	23.557
0.04488	490.459	0.0297	477.453	0.03262	441.906	0.0275	325.465	0.03693	306.34	0.05063	24.0327	0.06002	35.5655	0.04827	23.557
0.04495	490.879	0.02974	478.02	0.03267	442.132	0.02754	325.67	0.03699	306.737	0.0507	24.0667	0.06011	35.5898	0.04835	23.5684
0.04502	491.334	0.02979	478.295	0.03272	442.429	0.02758	325.944	0.03704	306.928	0.05077	24.0721	0.0602	35.6158	0.04843	23.5978
0.04509	491.933	0.02983	478.655	0.03277	442.572	0.02763	326.301	0.03709	307.106	0.05084	24.0846	0.06029	35.64	0.0485	23.6206
0.04515	492.257	0.02988	479.097	0.03282	442.964	0.02767	326.602	0.03715	307.53	0.05092	24.099	0.06038	35.6783	0.04856	23.6337
0.04521	492.388	0.02992	479.345	0.03287	443.321	0.02771	327.041	0.0372	307.776	0.05099	24.1169	0.06046	35.706	0.04863	23.6206
0.04528	492.512	0.02996	479.704	0.03291	443.618	0.02775	327.233	0.03725	308.063	0.05107	24.1456	0.06055	35.7355	0.04871	23.6206
0.04535	492.657	0.03001	479.884	0.03296	443.891	0.02778	327.316	0.03731	308.337	0.05114	24.1671	0.06064	35.7581	0.04878	23.6369
0.04541	492.988	0.03005	480.119	0.03301	443.951	0.02782	327.467	0.03736	308.514	0.05122	24.1994	0.06073	35.7788	0.04885	23.6484
0.04548	493.173	0.0301	480.616	0.03305	444.224	0.02786	327.549	0.03743	308.897	0.0513	24.2317	0.06083	35.8291	0.04891	23.6663
0.04554	493.408	0.03015	480.961	0.0331	444.497	0.0279	327.81	0.03749	309.253	0.05138	24.2693	0.06091	35.8691	0.04898	23.6663
0.04561	493.745	0.03019	481.526	0.03315	444.676	0.02794	328.084	0.03754	309.663	0.05145	24.3195	0.061	35.9141	0.04906	23.6794
0.04568	494.09	0.03024	482.079	0.0332	445.033	0.02799	328.345	0.0376	310.197	0.05152	24.3231	0.06109	35.9471	0.04914	23.7072
0.04575	494.634	0.03028	482.493	0.03325	445.235	0.02803	328.797	0.03765	310.511	0.05159	24.3321	0.06118	35.9627	0.04921	23.7332
0.04581	494.978	0.03032	482.921	0.0333	445.591	0.02807	329.085	0.0377	310.839	0.05167	24.359	0.06127	36.0147	0.04928	23.761
0.04588	495.172	0.03036	483.018	0.03335	445.924	0.02811	329.305	0.03775	311.003	0.05174	24.3786	0.06136	36.0477	0.04935	23.7593
0.04595	495.426	0.0304	483.239	0.0334	446.174	0.02815	329.579	0.0378	311.086	0.05182	24.4199	0.06144	36.0668	0.04942	23.7626
0.04601	495.647	0.03045	483.487	0.03345	446.696	0.02819	329.826	0.03786	311.264	0.05189	24.4414	0.06152	36.0771	0.04949	23.7757
0.04608	495.991	0.03049	483.639	0.0335	447.006	0.02823	330.182	0.03791	311.386	0.05197	24.4611	0.06161	36.0789	0.04956	23.7757
0.04614	496.315	0.03054	484.067	0.03355	447.256	0.02827	330.402	0.03798	311.66	0.05205	24.5024	0.0617	36.1188	0.04963	23.7871
0.04621	496.528	0.03058	484.454	0.03359	447.54	0.02832	330.663	0.03803	311.947	0.05213	24.5275	0.06179	36.1656	0.0497	23.7839
0.04627	496.804	0.03062	484.896	0.03364	447.672	0.02836	331.074	0.03808	312.234	0.0522	24.5687	0.06188	36.2021	0.04978	23.7952
0.04634	497.052	0.03067	485.296	0.03369	447.921	0.0284	331.239	0.03814	312.494	0.05227	24.5848	0.06197	36.2385	0.04985	23.8214
0.04641	497.472	0.03071	485.489	0.03373	448.135	0.02844	331.541	0.03819	312.562	0.05235	24.6063	0.06207	36.2628	0.04992	23.8409
0.04647	497.769	0.03075	485.863	0.03378	448.432	0.02848	331.828	0.03824	312.822	0.05242	24.6296	0.06216	36.301	0.04999	23.8622
0.04654	497.893	0.0308	486.153	0.03383	448.943	0.02852	332.048	0.03829	313.068	0.0525	24.6494	0.06225	36.3356	0.05006	23.8671
0.04661	498.223	0.03084	486.456	0.03388	449.276	0.02856	332.322	0.03835	313.218	0.05257	24.678	0.06233	36.3565	0.05014	23.8834
0.04668	498.506	0.03088	486.843	0.03393	449.716	0.0286	332.501	0.0384	313.478	0.05264	24.6907	0.06241	36.372	0.05021	23.916
0.04674	498.857	0.03093	487.105	0.03398	450.06	0.02864	332.761	0.03845	313.615	0.05272	24.6996	0.0625	36.3703	0.05028	23.934
0.04681	499.146	0.03097	487.492	0.03402	450.358	0.02868	332.995	0.03851	313.848	0.05279	24.7228	0.06259	36.3981	0.05035	23.9585
0.04687	499.264	0.03102	487.837	0.03407	450.821	0.02872	333.117	0.03856	314.162	0.05287	24.7498	0.06268	36.4275	0.05042	23.9633
0.04694	499.511	0.03107	488.168	0.03412	451.012	0.02876	333.31	0.03863	314.45	0.05294	24.7784	0.06277	36.4605	0.05049	23.9814
0.04701	499.746	0.03111	488.817	0.03416	451.332	0.0288	333.474	0.03869	314.928	0.05302	24.7946	0.06286	36.497	0.05056	24.0124
0.04707	500.111	0.03116	489.218	0.03421	451.713	0.02884	333.817	0.03874	315.27	0.05309	24.8072	0.06296	36.5316	0.05063	24.0189
0.04713	500.455	0.0312	489.563	0.03426	451.986	0.02888	334.078	0.03879	315.557	0.05317	24.8341	0.06305	36.5837	0.0507	24.0352
0.0472	500.621	0.03124	489.853	0.03431	452.426	0.02892	334.242	0.03884	315.845	0.05324	24.8555	0.06314	36.6374	0.05077	24.0401
0.04727	500.91	0.03128	490.005	0.03436	452.806	0.02896	334.599	0.0389	315.981	0.05332	24.8878	0.06322	36.6669	0.05084	24.0482
0.04734	501.303	0.03133	490.35	0.03441	453.211	0.029	334.832	0.03895	316.255	0.05339	24.9093	0.06331	36.6825	0.05092	24.0891
0.04741	501.847	0.03137	490.502	0.03446	453.603	0.02904	335.066	0.039	316.446	0.05346	24.9273	0.06339	36.6929	0.05099	24.1217
0.04747	502.398	0.03141	490.764	0.0345	453.745	0.02908	335.326	0.03906	316.624	0.05354	24.9559	0.06348	36.7224	0.05106	24.1461
0.04754	502.681	0.03146	491.178	0.03455	454.055	0.02913	335.436	0.03913	316.938	0.05362	24.9703	0.06357	36.7502	0.05113	24.1527
0.04761	503.005	0.0315	491.523	0.0346	454.339	0.02917	335.779	0.03918	317.17	0.05369	25.0061	0.06365	36.7745	0.05121	24.1527
0.04768	503.37	0.03155	492.02	0.03465	454.637	0.02921	336.039	0.03923	317.471	0.05376	25.0241	0.06374	36.8039	0.05128	24.169
0.04774	503.762	0.03159	492.31	0.0347	455.065	0.02925	336.314	0.03929	317.676	0.05384	25.0403	0.06384	36.816	0.05135	24.1772
0.0478	504.093	0.03164	492.6	0.03475	455.35	0.0293	336.752	0.03934	317.841	0.05392	25.0814	0.06393	36.856	0.05141	24.1821
0.04786	504.162	0.03168	493.07	0.0348	455.826	0.02934	336.986	0.03939	318.101	0.054	25.1101	0.06402	36.9132	0.05148	24.1805
0.04793	504.375	0.03172	493.194	0.03485	456.194	0.02937	337.151	0.03944	318.182	0.05407	25.1442	0.06411	36.941	0.05156	24.1772
0.048	504.665	0.03176	493.471	0.03489	456.408	0.02941	337.288	0.03949	318.347	0.05415	25.1782	0.06419	36.9653	0.05163	24.2017
0.04806	505.002	0.0318	493.719	0.03494	456.788	0.02945	337.315	0.03955	318.565	0.05422	25.1872	0.06428	36.9722	0.0517	24.2115
0.04813	505.478	0.03185	493.926	0.03499	457.003	0.02949	337.507	0.0396	318.743	0.0543	25.2141	0.06437	36.9843	0.05178	24.2327
0.0482	505.808	0.0319	494.437	0.03503	457.287	0.02953	337.603	0.03966	319.071	0.05437	25.2356	0.06446	37.0208	0.05185	24.249
0.04827	506.208	0.03194	494.755	0.03508	457.561	0.02957	337.836	0.03971	319.345	0.05444	25.2625	0.06455	37.0468	0.05192	24.2588
0.04834	506.683	0.03199	495.279	0.03513	457.787	0.02962	338.206	0.03978	319.742	0.05451	25.2751	0.06463	37.0711	0.052	24.2866
0.0484	507.097	0.03203	495.776	0.03518	458.215	0.02966	338.535	0.03983	320.193	0.05458	25.2769	0.06472	37.0814	0.05206	24.3094
0.04847	507.455	0.03207	495.955	0.03523	458.464	0.02969	338.879	0.03988	320.398	0.05466	25.3037	0.06482	37.123	0.05213	24.3289
0.04853	507.544	0.03211	496.218	0.03528	458.774	0.02973	339.111	0.03994	320.671	0.05474	25.3217	0.0649	37.1804	0.0522	24.342
0.04859	507.641	0.03216	496.398	0.03533	459.225	0.02978	339.372	0.03999	320.849	0.05481	25.3539	0.06499	37.2185	0.05227	24.3469
0.04866	507.848	0.0322	496.674	0.03538	459.582	0.02982	339.647	0.04004	321.041	0.05489	25.3934	0.06508	37.2601	0.05234	24.3698
0.04873	508.027	0.03225	497.033	0.03543	459.986	0.02986	339.907	0.0401	321.369	0.05497	25.4149	0.06517	37.2878	0.05241	24.3877
0.04879	508.343	0.03229	497.295	0.03547	460.2	0.0299	340.209	0.04015	321.533	0.05504	25.4489	0.06527	37.3277	0.05248	24.4122
0.04886	508.53	0.03234	497.847	0.03552	460.354	0.02994	340.456	0.04021	321.916	0.05512	25.4777	0.06535	37.3815	0.05256	24.4367
0.04893	508.743	0.03238	498.234	0.03556	460.663	0.02998	340.758	0.04028	322.299	0.05519	25.501	0.06544	37.4041	0.05264	24.4596
0.049	509.164	0.03243	498.551	0.03561	460.746	0.03002	341.101	0.04033	322.545	0.05526	25.5171	0.06552	37.4353	0.05271	24.502
0.04907	509.632	0.03247	498.938	0.03566	460.973	0.03007	341.389	0.04038	322.873	0.05533	25.5189	0.06561	37.4579	0.05278	24.5248
0.04913	510.148	0.03252	499.146	0.03571	461.293	0.03011	341.814	0.04043	323.01	0.05541	25.5368	0.0657	37.4873	0.05284	24.5347
0.04919	510.383	0.03256	499.532	0.03576	461.698	0.03015	342.212	0.04049	323.243	0.05549	25.5529	0.06579	37.5377	0.05292	24.5363
0.04926	510.603	0.0326	499.808	0.03581	462.22	0.03019	342.39	0.04054	323.474	0.05556	25.5798	0.06587	37.5654	0.05299	24.5264
0.04933	510.975	0.03264	499.933	0.03586	462.458	0.03023	342.746	0.04059	323.571	0.05563	25.6121	0.06596	37.5879	0.05306	24.5395
0.04939	511.272	0.03269	500.333	0.03591	462.756	0.03027	342.911	0.04064	323.857	0.05571	25.63	0.06605	37.6087	0.05313	24.5411
0.04946	511.602	0.03273	500.485	0.03596	463.148	0.03031	343.103	0.0407	324.049	0.0558	25.6767	0.06615	37.6538	0.0532	24.5411
0.04952	511.781	0.03277	500.802	0.03601	463.362	0.03035	343.322	0.04075	324.227	0.05587	25.7161	0.06624	37.718	0.05327	24.5542
0.04959	512.002	0.03282	501.189	0.03605	463.694	0.03039	343.487	0.04081	324.569	0.05594	25.7502	0.06633	37.7527	0.05335	24.5558
0.04966	512.401	0.03287	501.534	0.0361	463.873	0.03043	343.844	0.04086	324.829	0.05601	25.7717	0.06641	37.7909	0.05342	24.582
0.04973	512.815	0.03291	502.017	0.03615	464.158	0.03047	344.077	0.04091	325.212	0.05609	25.7753	0.06651	37.8169	0.05349	24.6081
0.04979	513.324	0.03295	502.156	0.0362	464.515	0.03051	344.282	0.04098	325.458	0.05616	25.8022	0.0666	37.8412	0.05356	24.6244
0.04986	513.662	0.03299	502.335	0.03625	464.729	0.03055	344.502	0.04103	325.567	0.05624	25.8219	0.06668	37.8879	0.05363	24.6391
0.04993	513.91	0.03303	502.611	0.0363	465.192	0.03059	344.653	0.04108	325.868	0.05631	25.8398	0.06676	37.9001	0.0537	24.6424
0.04999	514.248	0.03307	502.694	0.03635	465.525	0.03063	344.913	0.04113	326.032	0.05638	25.8595	0.06685	37.9175	0.05378	24.675
0.05006	514.523	0.03312	502.901	0.03639	465.715	0.03067	345.078	0.04119	326.319	0.05646	25.8595	0.06694	37.9348	0.05385	24.6929
0.05012	514.881	0.03317	503.067	0.03644	465.953	0.03071	345.215	0.04124	326.62	0.05654	25.8971	0.06703	37.966	0.05392	24.7125
0.05018	515.109	0.03321	503.412	0.03648	465.988	0.03075	345.421	0.0413	326.88	0.05662	25.9366	0.06712	38.018	0.05399	24.7322
0.05025	515.247	0.03326	503.992	0.03653	466.215	0.03079	345.558	0.04135	327.372	0.05669	25.9814	0.06721	38.058	0.05406	24.7403
0.05032	515.598	0.0333	504.282	0.03657	466.357	0.03083	345.901	0.04141	327.646	0.05676	26.0226	0.0673	38.1013	0.05413	24.7615
0.05039	515.935	0.03335	504.627	0.03662	466.428	0.03088	346.23	0.04146	327.919	0.05684	26.046	0.06739	38.1378	0.0542	24.7811
0.05045	516.315	0.03339	504.959	0.03667	466.809	0.03092	346.546	0.04153	328.261	0.05691	26.0837	0.06749	38.1759	0.05427	24.7909
0.05052	516.611	0.03344	505.29	0.03672	467.225	0.03096	346.971	0.04158	328.453	0.05699	26.1033	0.06757	38.2331	0.05434	24.8072
0.05059	516.845	0.03348	505.746	0.03677	467.7	0.031	347.095	0.04164	328.767	0.05706	26.1302	0.06765	38.2453	0.05442	24.8089
0.05066	517.272	0.03352	505.87	0.03682	468.14	0.03104	347.245	0.04169	328.972	0.05713	26.1571	0.06774	38.2609	0.05449	24.83
0.05072	517.623	0.03356	506.119	0.03687	468.497	0.03108	347.561	0.04174	329.122	0.05721	26.1607	0.06783	38.2748	0.05456	24.8399
0.05079	517.975	0.03361	506.394	0.03692	469.174	0.03112	347.739	0.04179	329.355	0.05729	26.1876	0.06791	38.2817	0.05463	24.8382
0.05085	518.264	0.03365	506.519	0.03697	469.721	0.03116	347.972	0.04185	329.45	0.05736	26.2234	0.068	38.3216	0.0547	24.8431
0.05092	518.45	0.0337	506.906	0.03702	470.208	0.0312	348.219	0.04191	329.765	0.05743	26.2522	0.06809	38.3528	0.05477	24.8415
0.05099	518.857	0.03375	507.236	0.03706	470.719	0.03125	348.466	0.04196	330.053	0.05751	26.2826	0.06818	38.3841	0.05484	24.8676
0.05105	519.173	0.03379	507.526	0.03711	471.076	0.03129	348.768	0.04201	330.258	0.05759	26.288	0.06828	38.4274	0.05491	24.8904
0.05111	519.394	0.03383	507.706	0.03716	471.551	0.03132	348.932	0.04206	330.517	0.05766	26.3185	0.06837	38.4743	0.05498	24.8953
0.05118	519.566	0.03387	507.61	0.03721	471.932	0.03137	349.166	0.04211	330.517	0.05774	26.3436	0.06846	38.5246	0.05506	24.9084
0.05125	519.704	0.03391	507.734	0.03727	472.395	0.03141	349.344	0.04216	330.667	0.05781	26.3633	0.06854	38.5471	0.05513	24.915
0.05132	520.138	0.03395	507.817	0.03731	472.978	0.03145	349.577	0.04223	330.873	0.05788	26.3866	0.06863	38.561	0.05521	24.9394
0.05138	520.572	0.034	507.983	0.03736	473.275	0.03148	349.837	0.04228	330.955	0.05796	26.3884	0.06872	38.5818	0.05528	24.9704
0.05145	520.999	0.03404	508.452	0.03741	473.62	0.03153	349.934	0.04234	331.283	0.05804	26.4135	0.06881	38.613	0.05535	24.9802
0.05151	521.364	0.03409	508.922	0.03745	473.81	0.03157	350.236	0.04239	331.543	0.05811	26.4493	0.06889	38.6546	0.05542	24.9998
0.05158	521.598	0.03414	509.625	0.03749	473.953	0.03161	350.496	0.04245	331.912	0.05818	26.4709	0.06898	38.6789	0.0555	25.0112
0.05165	522.053	0.03418	510.137	0.03754	474.274	0.03165	350.702	0.0425	332.268	0.05825	26.5032	0.06907	38.7101	0.05557	25.0341
0.05172	522.494	0.03422	510.454	0.03759	474.428	0.03169	351.059	0.04256	332.445	0.05833	26.5157	0.06916	38.7466	0.05563	25.065
0.05178	522.763	0.03427	510.951	0.03764	474.821	0.03174	351.319	0.04261	332.719	0.05841	26.5516	0.06926	38.7795	0.0557	25.0732
0.05184	522.956	0.03431	511.31	0.03769	475.296	0.03178	351.73	0.04266	332.924	0.05849	26.6071	0.06935	38.835	0.05577	25.0863
0.05191	523.059	0.03436	511.752	0.03774	475.616	0.03181	352.032	0.04273	333.102	0.05856	26.6483	0.06943	38.8645	0.05584	25.0912
0.05198	523.403	0.0344	512.138	0.03779	476.021	0.03185	352.128	0.04278	333.417	0.05864	26.6878	0.06952	38.8836	0.05591	25.1124
0.05205	523.741	0.03444	512.428	0.03784	476.306	0.03189	352.416	0.04284	333.595	0.05871	26.7075	0.06961	38.92	0.05598	25.1369
0.05211	524.079	0.03449	512.912	0.03788	476.663	0.03193	352.553	0.04289	333.908	0.05879	26.7362	0.0697	38.9512	0.05606	25.1435
0.05218	524.458	0.03453	513.23	0.03793	477.043	0.03197	352.718	0.04294	334.155	0.05886	26.7775	0.06978	38.9894	0.05613	25.1679
0.05225	524.692	0.03458	513.685	0.03798	477.186	0.03202	352.979	0.043	334.333	0.05893	26.7917	0.06987	39.0137	0.05621	25.1793
0.05232	525.098	0.03463	514.252	0.03803	477.483	0.03206	353.226	0.04306	334.661	0.059	26.8097	0.06996	39.0241	0.05628	25.1957
0.05238	525.505	0.03467	514.597	0.03808	477.733	0.0321	353.651	0.04311	334.893	0.05908	26.8133	0.07005	39.0484	0.05635	25.2234
0.05245	525.739	0.03471	515.039	0.03813	478.006	0.03214	353.994	0.04316	335.153	0.05915	26.8294	0.07014	39.0727	0.05641	25.2202
0.05251	525.953	0.03475	515.218	0.03818	478.469	0.03218	354.2	0.04321	335.276	0.05923	26.8689	0.07023	39.1108	0.05648	25.2218
0.05257	526.014	0.03479	515.384	0.03823	478.838	0.03222	354.474	0.04326	335.29	0.05931	26.8975	0.07031	39.1282	0.05655	25.2218
0.05264	526.235	0.03484	515.659	0.03828	479.313	0.03226	354.721	0.04331	335.481	0.05938	26.9388	0.0704	39.1472	0.05663	25.2299
0.05271	526.573	0.03488	515.729	0.03832	479.635	0.0323	354.94	0.04338	335.454	0.05946	26.9657	0.0705	39.1785	0.0567	25.2561
0.05277	526.848	0.03492	516.046	0.03837	479.705	0.03234	355.118	0.04343	335.563	0.05954	26.9962	0.07058	39.2097	0.05677	25.274
0.05284	527.261	0.03497	516.35	0.03842	479.955	0.03238	355.297	0.04349	335.769	0.05961	27.0356	0.07067	39.2495	0.05684	25.292
0.05291	527.626	0.03501	516.653	0.03846	480.074	0.03242	355.585	0.04354	335.851	0.05969	27.0518	0.07076	39.2669	0.05692	25.31
0.05298	528.157	0.03505	517.026	0.03851	480.336	0.03247	355.667	0.04359	336.042	0.05976	27.0786	0.07085	39.2807	0.057	25.3363
0.05305	528.708	0.0351	517.22	0.03856	480.633	0.03251	355.941	0.04365	336.137	0.05983	27.0858	0.07094	39.3207	0.05707	25.3658
0.05311	528.984	0.03515	517.593	0.03861	480.776	0.03255	356.257	0.0437	336.275	0.0599	27.1001	0.07103	39.3467	0.05713	25.3575
0.05317	529.176	0.03519	517.952	0.03866	481.215	0.03259	356.517	0.04375	336.535	0.05998	27.136	0.07111	39.3883	0.0572	25.3559
0.05324	529.252	0.03523	518.131	0.03871	481.489	0.03263	356.778	0.04381	336.658	0.06005	27.1468	0.0712	39.4213	0.05728	25.3559
0.05331	529.438	0.03527	518.435	0.03875	481.726	0.03267	356.833	0.04386	336.972	0.06013	27.1754	0.07129	39.4369	0.05735	25.3739
0.05337	529.762	0.03532	518.6	0.0388	482.059	0.0327	356.983	0.04393	337.191	0.06021	27.197	0.07138	39.4786	0.05742	25.4002
0.05344	529.996	0.03536	518.919	0.03885	482.226	0.03274	357.217	0.04398	337.423	0.06029	27.2166	0.07147	39.5149	0.05748	25.4083
0.0535	530.368	0.03541	519.374	0.03889	482.57	0.03278	357.327	0.04404	337.82	0.06036	27.2597	0.07157	39.5687	0.05755	25.4198
0.05357	530.665	0.03546	519.705	0.03894	482.82	0.03283	357.601	0.04409	338.093	0.06043	27.2812	0.07165	39.6138	0.05763	25.4346
0.05364	531.037	0.0355	520.258	0.03899	483.081	0.03287	357.889	0.04415	338.531	0.0605	27.3081	0.07174	39.6329	0.05771	25.4477
0.05371	531.526	0.03555	520.631	0.03904	483.497	0.03291	358.191	0.0442	338.9	0.06058	27.3135	0.07183	39.6641	0.05778	25.4853
0.05377	531.87	0.03559	520.81	0.03909	483.735	0.03295	358.547	0.04425	339.078	0.06065	27.3261	0.07192	39.6971	0.05784	25.4919
0.05384	532.187	0.03563	521.045	0.03914	484.139	0.03299	358.671	0.04431	339.378	0.06073	27.3601	0.07201	39.7404	0.05792	25.4919
0.0539	532.407	0.03567	521.1	0.03919	484.591	0.03303	359.055	0.04436	339.516	0.0608	27.3852	0.07208	39.7664	0.05799	25.487
0.05397	532.607	0.03571	521.376	0.03924	485.043	0.03307	359.37	0.04441	339.734	0.06087	27.4103	0.07217	39.7595	0.05806	25.487
0.05404	532.938	0.03575	521.555	0.03929	485.566	0.03311	359.604	0.04446	339.953	0.06095	27.4408	0.07226	39.7873	0.05813	25.5001
0.0541	533.138	0.0358	521.721	0.03933	485.768	0.03315	359.919	0.04453	340.062	0.06103	27.4784	0.07235	39.8185	0.0582	25.4952
0.05417	533.372	0.03585	522.218	0.03938	486.077	0.0332	360.111	0.04458	340.445	0.06111	27.5232	0.07244	39.8636	0.05827	25.5033
0.05423	533.538	0.03589	522.577	0.03943	486.386	0.03324	360.386	0.04464	340.773	0.06118	27.5501	0.07253	39.9104	0.05834	25.5165
0.0543	533.703	0.03593	522.937	0.03948	486.564	0.03328	360.633	0.04469	341.033	0.06126	27.5824	0.07262	39.9243	0.05842	25.5361
0.05437	534.088	0.03598	523.144	0.03953	486.945	0.03332	360.838	0.04474	341.266	0.06133	27.5985	0.07272	39.9503	0.05849	25.5771
0.05443	534.371	0.03602	523.323	0.03957	487.23	0.03337	361.194	0.04479	341.389	0.06141	27.6129	0.07281	39.9763	0.05856	25.5968
0.0545	534.654	0.03606	523.696	0.03962	487.622	0.03341	361.469	0.04485	341.69	0.06148	27.6452	0.07289	40.0093	0.05863	25.6328
0.05457	534.977	0.03611	523.861	0.03967	488.05	0.03344	361.73	0.0449	341.908	0.06155	27.6577	0.07298	40.0508	0.05871	25.672
0.05463	535.287	0.03615	524.193	0.03972	488.228	0.03348	361.853	0.04496	342.1	0.06163	27.672	0.07306	40.0717	0.05878	25.7032
0.0547	535.653	0.0362	524.634	0.03977	488.633	0.03352	361.949	0.04501	342.456	0.0617	27.6864	0.07315	40.096	0.05885	25.7426
0.05477	535.845	0.03624	524.828	0.03982	488.918	0.03356	362.141	0.04506	342.619	0.06178	27.7097	0.07324	40.1411	0.05892	25.7523
0.05483	536.017	0.03629	525.228	0.03986	489.12	0.0336	362.264	0.04513	342.907	0.06186	27.7473	0.07333	40.1932	0.05899	25.7556
0.0549	536.272	0.03633	525.546	0.03991	489.358	0.03364	362.498	0.04519	343.194	0.06193	27.7617	0.07342	40.2399	0.05906	25.7703
0.05496	536.569	0.03638	526.002	0.03995	489.405	0.03368	362.854	0.04524	343.481	0.062	27.785	0.07351	40.2712	0.05913	25.7835
0.05503	537.044	0.03643	526.61	0.04	489.691	0.03372	363.06	0.0453	343.946	0.06208	27.7993	0.0736	40.3111	0.0592	25.8065
0.05509	537.361	0.03647	526.913	0.04005	490.011	0.03376	363.376	0.04535	344.179	0.06215	27.8101	0.0737	40.3492	0.05926	25.813
0.05516	537.609	0.03651	527.313	0.0401	490.285	0.0338	363.581	0.0454	344.411	0.06223	27.8442	0.07379	40.4047	0.05934	25.8162
0.05523	537.912	0.03655	527.562	0.04016	490.867	0.03385	363.828	0.04546	344.657	0.0623	27.8621	0.07387	40.4464	0.05941	25.8261
0.0553	538.243	0.03659	527.686	0.04021	491.271	0.03389	364.199	0.04551	344.74	0.06237	27.88	0.07396	40.4464	0.05949	25.8441
0.05537	538.725	0.03664	527.949	0.04025	491.687	0.03393	364.391	0.04556	344.971	0.06245	27.9087	0.07405	40.4655	0.05956	25.8834
0.05543	539.111	0.03668	527.99	0.0403	491.949	0.03396	364.651	0.04563	345.108	0.06253	27.9248	0.07414	40.5053	0.05963	25.9064
0.0555	539.462	0.03673	528.39	0.04034	492.032	0.03401	364.857	0.04568	345.369	0.0626	27.9678	0.07422	40.5434	0.05971	25.9161
0.05557	539.813	0.03677	528.749	0.04039	492.329	0.03405	365.062	0.04573	345.752	0.06267	28.002	0.0743	40.5851	0.05978	25.9325
0.05564	540.11	0.03681	528.956	0.04044	492.472	0.03409	365.419	0.04579	345.902	0.06275	28.0217	0.07439	40.599	0.05985	25.944
0.0557	540.51	0.03686	529.343	0.04049	492.686	0.03414	365.707	0.04584	346.175	0.06282	28.0467	0.07448	40.6251	0.05992	25.9686
0.05576	540.744	0.0369	529.606	0.04054	493.15	0.03418	366.064	0.04589	346.353	0.0629	28.0683	0.07458	40.6684	0.05998	25.9784
0.05582	540.785	0.03695	529.951	0.04059	493.566	0.03422	366.42	0.04594	346.517	0.06298	28.1094	0.07467	40.7204	0.06005	25.9703
0.05589	540.985	0.03699	530.31	0.04064	494.136	0.03426	366.585	0.046	346.818	0.06306	28.1507	0.07475	40.7759	0.06013	25.985
0.05595	541.247	0.03703	530.517	0.04069	494.445	0.0343	366.832	0.04605	346.914	0.06313	28.1758	0.07484	40.7985	0.0602	26.0079
0.05602	541.729	0.03707	530.903	0.04074	494.718	0.03434	366.969	0.0461	347.173	0.06321	28.2099	0.07493	40.8245	0.06027	26.0358
0.05609	542.197	0.03712	531.152	0.04078	495.099	0.03437	367.175	0.04616	347.502	0.06328	28.2368	0.07502	40.8592	0.06035	26.0571
0.05616	542.549	0.03716	531.373	0.04083	495.289	0.03441	367.435	0.04621	347.625	0.06335	28.2816	0.07511	40.8869	0.06042	26.0734
0.05623	543.01	0.03721	531.857	0.04088	495.551	0.03446	367.572	0.04628	348.035	0.06342	28.3103	0.0752	40.932	0.06049	26.0963
0.0563	543.41	0.03726	532.242	0.04092	495.788	0.0345	367.998	0.04633	348.377	0.06349	28.3157	0.07528	40.939	0.06057	26.1095
0.05636	543.92	0.0373	532.809	0.04097	495.99	0.03454	368.34	0.04639	348.691	0.06357	28.3407	0.07537	40.9511	0.06063	26.1291
0.05642	544.278	0.03734	533.113	0.04102	496.454	0.03458	368.587	0.04644	348.993	0.06365	28.3676	0.07546	40.9875	0.0607	26.1324
0.05649	544.415	0.03738	533.251	0.04107	496.704	0.03462	368.889	0.04649	349.101	0.06372	28.416	0.07555	41.0222	0.06077	26.1143
0.05655	544.594	0.03743	533.651	0.04112	497.143	0.03466	369.04	0.04654	349.375	0.0638	28.4555	0.07564	41.0708	0.06084	26.1143
0.05662	544.76	0.03747	533.803	0.04117	497.654	0.0347	369.355	0.0466	349.621	0.06387	28.4806	0.07573	41.0916	0.06091	26.1095
0.05669	545.091	0.03751	534.162	0.04122	497.868	0.03474	369.602	0.04665	349.854	0.06395	28.5201	0.07582	41.1263	0.06098	26.1275
0.05675	545.49	0.03756	534.521	0.04126	498.153	0.03478	369.808	0.04671	350.223	0.06403	28.5524	0.07591	41.1766	0.06105	26.1487
0.05682	545.8	0.03761	534.949	0.04131	498.248	0.03482	370.165	0.04676	350.551	0.06411	28.5954	0.076	41.2096	0.06113	26.1554
0.05689	546.207	0.03765	535.515	0.04136	498.486	0.03486	370.425	0.04681	350.961	0.06418	28.624	0.07609	41.2477	0.06121	26.1766
0.05696	546.627	0.03769	535.805	0.0414	498.76	0.0349	370.741	0.04688	351.221	0.06425	28.6347	0.07617	41.2651	0.06128	26.1963
0.05703	547.199	0.03774	536.109	0.04145	498.878	0.03495	371.125	0.04693	351.44	0.06432	28.6563	0.07626	41.2963	0.06135	26.2126
0.05709	547.674	0.03778	536.454	0.0415	499.307	0.03499	371.427	0.04699	351.755	0.0644	28.667	0.07635	41.3326	0.06141	26.2176
0.05715	547.819	0.03782	536.772	0.04155	499.699	0.03503	371.797	0.04704	351.973	0.06447	28.703	0.07644	41.3569	0.06148	26.2159
0.05722	548.032	0.03787	537.214	0.0416	500.044	0.03507	371.989	0.04709	352.288	0.06455	28.7351	0.07652	41.3952	0.06156	26.229
0.05729	548.267	0.03791	537.434	0.04165	500.448	0.03511	372.167	0.04715	352.465	0.06462	28.7549	0.07661	41.409	0.06163	26.234
0.05735	548.583	0.03795	537.697	0.0417	500.65	0.03515	372.359	0.0472	352.602	0.0647	28.7836	0.0767	41.4229	0.0617	26.2536
0.05741	548.873	0.038	538.097	0.04175	501.03	0.03519	372.483	0.04725	352.89	0.06478	28.8033	0.0768	41.4714	0.06177	26.2717
0.05748	549.004	0.03804	538.276	0.04179	501.339	0.03523	372.771	0.04731	352.999	0.06486	28.8499	0.07689	41.5096	0.06184	26.2798
0.05755	549.279	0.03809	538.691	0.04184	501.506	0.03527	373.045	0.04736	353.245	0.06493	28.8911	0.07698	41.5668	0.06192	26.3109
0.05762	549.61	0.03813	539.063	0.04189	501.815	0.03531	373.292	0.04743	353.574	0.065	28.9001	0.07706	41.6015	0.06199	26.3339
0.05769	550.065	0.03817	539.34	0.04194	502.005	0.03535	373.676	0.04748	353.792	0.06507	28.9234	0.07716	41.6241	0.06206	26.3634
0.05775	550.574	0.03821	539.685	0.04199	502.35	0.03539	373.855	0.04753	354.093	0.06515	28.9341	0.07725	41.6658	0.06213	26.3896
0.05782	550.781	0.03826	539.81	0.04204	502.73	0.03544	374.088	0.04758	354.27	0.06522	28.9647	0.07733	41.697	0.0622	26.3814
0.05788	551.029	0.0383	540.1	0.04209	503.063	0.03548	374.294	0.04763	354.408	0.06529	28.9933	0.07741	41.7142	0.06227	26.4011
0.05795	551.27	0.03834	540.403	0.04214	503.669	0.03552	374.472	0.04769	354.681	0.06537	28.9987	0.0775	41.7212	0.06235	26.4125
0.05802	551.587	0.03839	540.542	0.04218	503.966	0.03555	374.678	0.04774	354.818	0.06544	29.0203	0.07759	41.7403	0.06242	26.4289
0.05808	551.987	0.03844	541.011	0.04223	504.133	0.03559	374.718	0.0478	355.187	0.06552	29.0364	0.07768	41.7889	0.06248	26.447
0.05814	552.09	0.03848	541.369	0.04227	504.371	0.03563	374.897	0.04786	355.57	0.0656	29.0794	0.07777	41.8183	0.06255	26.442
0.05821	552.269	0.03852	541.839	0.04232	504.442	0.03567	375.117	0.04791	355.911	0.06567	29.1242	0.07786	41.8652	0.06263	26.4519
0.05828	552.593	0.03857	542.226	0.04236	504.75	0.03571	375.267	0.04796	356.267	0.06575	29.1404	0.07795	41.9085	0.0627	26.4616
0.05835	552.986	0.03861	542.419	0.04242	504.953	0.03576	375.61	0.04803	356.459	0.06582	29.1637	0.07804	41.9433	0.06277	26.4814
0.05841	553.447	0.03866	542.875	0.04247	505.285	0.0358	375.925	0.04808	356.8	0.0659	29.1816	0.07814	42.0091	0.06284	26.4911
0.05848	553.682	0.0387	543.193	0.04252	505.88	0.03584	376.282	0.04814	357.074	0.06597	29.2139	0.07822	42.0577	0.06291	26.4895
0.05855	554.026	0.03875	543.551	0.04257	506.213	0.03588	376.584	0.04819	357.266	0.06604	29.2515	0.0783	42.0924	0.06299	26.5108
0.05862	554.46	0.03879	543.91	0.04261	506.557	0.03592	376.653	0.04824	357.526	0.06612	29.2659	0.07839	42.1063	0.06306	26.5271
0.05868	554.825	0.03883	544.09	0.04266	506.854	0.03596	376.858	0.0483	357.594	0.06619	29.2838	0.07848	42.108	0.06313	26.5403
0.05875	555.287	0.03888	544.449	0.04271	507.176	0.036	376.982	0.04835	357.908	0.06627	29.3106	0.07856	42.1323	0.0632	26.5633
0.05881	555.562	0.03892	544.739	0.04276	507.592	0.03604	377.146	0.04841	358.155	0.06635	29.3394	0.07865	42.1531	0.06327	26.5616
0.05888	555.838	0.03897	545.042	0.04281	507.841	0.03609	377.544	0.04846	358.346	0.06642	29.377	0.07874	42.1791	0.06334	26.5714
0.05895	556.127	0.03901	545.595	0.04286	508.233	0.03613	377.819	0.04853	358.783	0.06649	29.386	0.07883	42.2068	0.06341	26.5845
0.05901	556.355	0.03906	545.926	0.04291	508.614	0.03617	378.258	0.04858	359.057	0.06657	29.3985	0.07893	42.2329	0.06348	26.5878
0.05907	556.63	0.0391	546.244	0.04295	508.78	0.03621	378.6	0.04863	359.235	0.06665	29.4201	0.07902	42.2797	0.06355	26.6058
0.05914	556.747	0.03914	546.424	0.043	509.149	0.03625	378.752	0.04868	359.412	0.06673	29.4433	0.07911	42.3161	0.06362	26.6025
0.05921	556.981	0.03918	546.534	0.04306	509.434	0.03629	379.094	0.04873	359.549	0.0668	29.4775	0.07919	42.349	0.0637	26.614
0.05928	557.415	0.03922	546.851	0.0431	509.814	0.03633	379.313	0.04878	359.74	0.06687	29.4865	0.07928	42.363	0.06378	26.6484
0.05935	557.829	0.03927	546.962	0.04315	510.243	0.03637	379.533	0.04884	359.905	0.06694	29.5027	0.07937	42.3733	0.06385	26.6762
0.05941	558.318	0.03931	547.335	0.0432	510.397	0.03641	379.739	0.04889	360.055	0.06702	29.5189	0.07946	42.415	0.06392	26.7123
0.05948	558.621	0.03936	547.86	0.04324	510.694	0.03645	379.876	0.04895	360.424	0.0671	29.5369	0.07954	42.4497	0.06399	26.7205
0.05955	558.876	0.0394	548.232	0.04329	510.872	0.03649	380.164	0.049	360.67	0.06717	29.5657	0.07963	42.4792	0.06407	26.732
0.05961	559.255	0.03944	548.743	0.04333	510.955	0.03653	380.328	0.04905	360.958	0.06724	29.5693	0.07972	42.5174	0.06414	26.7549
0.05968	559.606	0.03949	548.895	0.04338	511.146	0.03658	380.617	0.04911	361.19	0.06731	29.5819	0.07981	42.5399	0.0642	26.7598
0.05974	559.972	0.03953	549.185	0.04343	511.265	0.03662	380.932	0.04916	361.368	0.06739	29.6071	0.07991	42.5936	0.06427	26.7598
0.0598	560.095	0.03958	549.613	0.04348	511.668	0.03666	381.056	0.04923	361.709	0.06747	29.6467	0.08	42.6422	0.06434	26.7516
0.05987	560.212	0.03962	549.82	0.04353	511.99	0.03669	381.357	0.04928	361.792	0.06755	29.6953	0.08008	42.6804	0.06441	26.7582
0.05994	560.543	0.03967	550.249	0.04358	512.179	0.03673	381.371	0.04933	362.052	0.06762	29.7114	0.08017	42.7047	0.06448	26.7795
0.06001	560.853	0.03971	550.511	0.04363	512.584	0.03677	381.44	0.04939	362.312	0.0677	29.7277	0.08026	42.7134	0.06455	26.7942
0.06007	561.294	0.03975	550.773	0.04367	512.822	0.03681	381.645	0.04944	362.544	0.06777	29.7492	0.08035	42.7463	0.06463	26.8204
0.06014	561.68	0.0398	551.215	0.04372	513.19	0.03685	381.714	0.0495	362.899	0.06785	29.7744	0.08043	42.7671	0.0647	26.8384
0.06021	561.976	0.03985	551.449	0.04377	513.499	0.03689	381.947	0.04956	363.104	0.06792	29.8104	0.08052	42.8053	0.06477	26.8614
0.06028	562.431	0.03989	551.891	0.04382	513.678	0.03694	382.263	0.04961	363.392	0.06799	29.8014	0.08061	42.8382	0.06485	26.9039
0.06034	562.803	0.03993	552.305	0.04387	514.105	0.03698	382.578	0.04966	363.693	0.06806	29.8068	0.0807	42.859	0.06492	26.9351
0.0604	563.175	0.03998	552.513	0.04392	514.402	0.03702	383.017	0.04973	363.857	0.06814	29.8283	0.08079	42.9042	0.06498	26.9597
0.06047	563.382	0.04002	552.817	0.04397	514.795	0.03706	383.305	0.04978	364.062	0.06822	29.8535	0.08088	42.944	0.06505	26.9646
0.06053	563.464	0.04006	552.968	0.04402	515.389	0.0371	383.634	0.04983	364.226	0.06829	29.895	0.08096	42.9752	0.06512	26.9761
0.0606	563.692	0.0401	553.23	0.04407	515.71	0.03714	384.018	0.04988	364.336	0.06837	29.9148	0.08105	43.0203	0.0652	26.999
0.06066	563.905	0.04015	553.424	0.04412	516.138	0.03718	384.279	0.04993	364.568	0.06844	29.9435	0.08114	43.0585	0.06527	27.0137
0.06073	564.215	0.04019	553.52	0.04416	516.34	0.03722	384.539	0.04999	364.677	0.06852	29.9778	0.08123	43.1192	0.06534	27.0448
0.0608	564.532	0.04024	553.977	0.04421	516.447	0.03726	384.773	0.05004	365.019	0.0686	30.0029	0.08132	43.1713	0.06541	27.0563
0.06087	564.76	0.04028	554.307	0.04425	516.792	0.0373	385.06	0.0501	365.375	0.06867	30.0425	0.08141	43.206	0.06549	27.0792
0.06094	565.152	0.04032	554.542	0.0443	516.887	0.03735	385.376	0.05015	365.58	0.06874	30.0479	0.0815	43.2441	0.06557	27.1202
0.06101	565.497	0.04037	554.874	0.04435	517.172	0.03739	385.582	0.0502	365.922	0.06881	30.0551	0.08159	43.2718	0.06563	27.1399
0.06107	565.827	0.04041	555.012	0.0444	517.469	0.03743	386.075	0.05026	366.099	0.06889	30.0695	0.08168	43.3221	0.0657	27.1579
0.06113	566.096	0.04045	555.454	0.04445	517.778	0.03747	386.405	0.05031	366.428	0.06896	30.0875	0.08176	43.369	0.06577	27.1513
0.0612	566.289	0.04049	555.661	0.04449	518.266	0.03751	386.542	0.05036	366.673	0.06904	30.1216	0.08185	43.395	0.06584	27.153
0.06127	566.702	0.04054	555.868	0.04454	518.397	0.03755	386.803	0.05041	366.838	0.06911	30.1451	0.08193	43.4314	0.06592	27.1726
0.06133	567.06	0.04059	556.31	0.04459	518.622	0.03759	386.775	0.05048	367.166	0.06919	30.1685	0.08203	43.4471	0.06598	27.1808
0.0614	567.363	0.04063	556.572	0.04464	518.955	0.03762	386.967	0.05054	367.385	0.06927	30.2062	0.08213	43.5026	0.06605	27.1923
0.06146	567.715	0.04068	557.138	0.04468	519.133	0.03766	387.145	0.05059	367.713	0.06935	30.2333	0.08222	43.5667	0.06612	27.1923
0.06153	567.976	0.04073	557.594	0.04473	519.573	0.03771	387.269	0.05065	368.178	0.06942	30.2837	0.0823	43.6084	0.0662	27.1988
0.0616	568.418	0.04078	557.994	0.04478	519.835	0.03775	387.639	0.05071	368.506	0.06949	30.2998	0.08239	43.6482	0.06627	27.2267
0.06167	568.865	0.04082	558.56	0.04483	520.191	0.03779	387.955	0.05076	368.848	0.06956	30.3089	0.08248	43.6638	0.06635	27.2496
0.06173	569.306	0.04086	558.657	0.04488	520.619	0.03783	388.242	0.05081	369.026	0.06964	30.3412	0.08257	43.6986	0.06641	27.2758
0.0618	569.72	0.0409	558.767	0.04493	520.821	0.03787	388.517	0.05086	369.067	0.06971	30.3628	0.08265	43.7384	0.06648	27.2774
0.06186	569.94	0.04094	558.906	0.04498	521.321	0.03792	388.75	0.05091	369.217	0.06979	30.3952	0.08273	43.7541	0.06656	27.2758
0.06193	570.257	0.04098	558.892	0.04503	521.772	0.03796	389.066	0.05096	369.258	0.06986	30.415	0.08282	43.761	0.06663	27.3021
0.062	570.546	0.04103	559.14	0.04508	522.164	0.038	389.312	0.05103	369.491	0.06994	30.4312	0.08291	43.7766	0.0667	27.3118
0.06206	570.794	0.04107	559.279	0.04513	522.533	0.03804	389.56	0.05108	369.696	0.07002	30.4762	0.083	43.8251	0.06677	27.3233
0.06212	571.063	0.04112	559.569	0.04518	522.664	0.03808	389.847	0.05114	369.942	0.0701	30.5175	0.08309	43.8737	0.06684	27.3233
0.06219	571.256	0.04116	560.011	0.04522	522.973	0.03812	389.985	0.05119	370.284	0.07017	30.5607	0.08318	43.9119	0.06691	27.3233
0.06226	571.662	0.0412	560.19	0.04527	523.246	0.03816	390.245	0.05124	370.448	0.07024	30.5895	0.08327	43.9587	0.06699	27.3479
0.06233	572.159	0.04125	560.48	0.04531	523.495	0.0382	390.451	0.0513	370.721	0.07032	30.5968	0.08337	43.9952	0.06706	27.3593
0.06239	572.517	0.04129	560.631	0.04537	523.983	0.03825	390.685	0.05135	370.954	0.07039	30.6237	0.08346	44.0385	0.06713	27.3692
0.06246	572.875	0.04133	560.742	0.04541	524.399	0.03829	391.123	0.0514	371.118	0.07046	30.6363	0.08355	44.094	0.0672	27.379
0.06252	573.123	0.04137	561.018	0.04546	524.91	0.03833	391.219	0.05146	371.446	0.07054	30.6615	0.08363	44.1079	0.06727	27.3889
0.06259	573.495	0.04142	561.088	0.04551	525.398	0.03836	391.425	0.05151	371.556	0.07061	30.6795	0.08371	44.1287	0.06735	27.42
0.06266	573.915	0.04146	561.35	0.04556	525.683	0.0384	391.548	0.05156	371.761	0.07068	30.6939	0.0838	44.1512	0.06742	27.4331
0.06273	574.28	0.04151	561.57	0.04561	526.206	0.03844	391.63	0.05161	372.103	0.07076	30.728	0.08389	44.1772	0.06748	27.4413
0.06279	574.708	0.04155	561.695	0.04565	526.479	0.03848	391.85	0.05168	372.185	0.07084	30.7604	0.08398	44.2258	0.06756	27.4461
0.06286	574.948	0.0416	562.109	0.0457	526.681	0.03852	391.946	0.05174	372.554	0.07091	30.7982	0.08407	44.2709	0.06763	27.4461
0.06292	575.259	0.04165	562.372	0.04575	527.133	0.03856	392.206	0.0518	372.95	0.07098	30.8306	0.08416	44.3056	0.0677	27.4773
0.06299	575.637	0.04169	562.813	0.04579	527.371	0.0386	392.55	0.05185	373.238	0.07106	30.8612	0.08426	44.3368	0.06777	27.4855
0.06305	575.899	0.04173	563.062	0.04584	527.715	0.03864	392.769	0.0519	373.553	0.07114	30.9242	0.08435	44.3871	0.06783	27.5003
0.06312	576.237	0.04178	563.048	0.04589	528.001	0.03869	393.071	0.05195	373.661	0.07121	30.971	0.08444	44.4357	0.06791	27.5133
0.06319	576.478	0.04182	563.31	0.04595	528.393	0.03873	393.318	0.05201	373.894	0.07129	31.0177	0.08452	44.453	0.06798	27.5264
0.06326	576.877	0.04186	563.449	0.04599	528.94	0.03877	393.578	0.05206	374.044	0.07136	31.0591	0.08461	44.4669	0.06806	27.5624
0.06333	577.387	0.0419	563.697	0.04604	529.189	0.03881	393.825	0.05211	374.154	0.07143	31.0826	0.0847	44.4738	0.06813	27.5953
0.06339	577.753	0.04195	564.125	0.04609	529.594	0.03885	393.894	0.05218	374.359	0.07151	31.1257	0.08478	44.4981	0.0682	27.6198
0.06346	578.118	0.042	564.47	0.04613	529.819	0.03889	394.168	0.05224	374.523	0.07159	31.1707	0.08487	44.5363	0.06827	27.6427
0.06353	578.352	0.04204	565.105	0.04618	529.95	0.03893	394.428	0.05229	374.906	0.07166	31.2175	0.08495	44.5502	0.06835	27.6443
0.06359	578.669	0.04208	565.506	0.04623	530.366	0.03897	394.662	0.05234	375.207	0.07173	31.248	0.08504	44.5727	0.06842	27.6673
0.06366	579.068	0.04213	565.768	0.04628	530.497	0.03902	395.087	0.0524	375.384	0.07181	31.2571	0.08514	44.6005	0.06848	27.6788
0.06372	579.213	0.04217	566.21	0.04633	530.818	0.03906	395.306	0.05245	375.658	0.07189	31.2912	0.08523	44.6282	0.06855	27.6706
0.06378	579.337	0.04221	566.458	0.04638	531.317	0.0391	395.704	0.0525	375.822	0.07197	31.3219	0.08532	44.6855	0.06862	27.6706
0.06385	579.413	0.04225	566.804	0.04643	531.579	0.03914	395.979	0.05255	375.973	0.07204	31.3579	0.0854	44.7201	0.06869	27.6657
0.06391	579.702	0.0423	567.039	0.04648	531.899	0.03918	396.047	0.0526	376.15	0.07211	31.3903	0.08549	44.7513	0.06877	27.6854
0.06398	580.178	0.04234	567.19	0.04652	532.031	0.03922	396.239	0.05266	376.233	0.07219	31.4029	0.08558	44.7791	0.06884	27.7001
0.06405	580.563	0.04238	567.66	0.04657	532.28	0.03925	396.322	0.05271	376.533	0.07227	31.4388	0.08567	44.8139	0.06891	27.7197
0.06412	581.032	0.04243	567.991	0.04662	532.565	0.0393	396.514	0.05278	376.766	0.07234	31.4658	0.08576	44.8641	0.06899	27.7492
0.06419	581.418	0.04248	568.516	0.04667	532.72	0.03934	396.692	0.05283	376.999	0.07241	31.4946	0.08585	44.8971	0.06906	27.7689
0.06426	581.789	0.04252	569.096	0.04672	533.076	0.03938	396.898	0.05289	377.422	0.07248	31.5126	0.08593	44.9266	0.06914	27.8049
0.06432	582.334	0.04257	569.468	0.04676	533.338	0.03942	397.268	0.05294	377.668	0.07255	31.5144	0.08602	44.9473	0.0692	27.8213
0.06438	582.575	0.04261	569.855	0.04681	533.552	0.03946	397.46	0.05299	377.914	0.07263	31.5467	0.08612	44.9821	0.06927	27.8279
0.06445	582.781	0.04265	569.966	0.04686	533.92	0.0395	397.624	0.05304	377.996	0.07271	31.5684	0.0862	45.0445	0.06934	27.8328
0.06451	582.961	0.04269	570.242	0.04691	534.217	0.03954	397.858	0.0531	378.038	0.07278	31.6062	0.08629	45.074	0.06941	27.8197
0.06458	583.147	0.04274	570.628	0.04696	534.741	0.03958	398.008	0.05315	378.297	0.07286	31.6439	0.08638	45.1069	0.06948	27.8377
0.06465	583.588	0.04278	570.89	0.04701	535.121	0.03962	398.269	0.0532	378.393	0.07293	31.6404	0.08647	45.152	0.06955	27.8508
0.06471	583.953	0.04283	571.388	0.04705	535.204	0.03966	398.461	0.05326	378.598	0.07301	31.6817	0.08656	45.1884	0.06962	27.854
0.06478	584.311	0.04287	571.802	0.0471	535.477	0.0397	398.708	0.05333	378.926	0.07309	31.7141	0.08665	45.2336	0.0697	27.8737
0.06485	584.628	0.04292	572.175	0.04715	535.632	0.03974	399.051	0.05338	379.173	0.07316	31.7249	0.08674	45.2527	0.06977	27.8803
0.06492	585	0.04296	572.589	0.04719	535.858	0.03979	399.188	0.05344	379.528	0.07323	31.7501	0.08682	45.2734	0.06985	27.9016
0.06499	585.572	0.04301	572.727	0.04724	536.107	0.03983	399.559	0.05349	379.692	0.0733	31.7609	0.08691	45.3012	0.06992	27.9163
0.06505	585.964	0.04305	573.114	0.0473	536.321	0.03987	399.928	0.05354	379.842	0.07338	31.7897	0.087	45.3272	0.06998	27.9163
0.06511	586.178	0.04309	573.376	0.04735	536.904	0.03992	400.217	0.05359	380.062	0.07346	31.8257	0.08709	45.3671	0.07005	27.9229
0.06518	586.371	0.04314	573.514	0.04739	537.284	0.03995	400.574	0.05365	380.089	0.07353	31.8563	0.08717	45.3862	0.07013	27.9327
0.06525	586.564	0.04318	573.86	0.04744	537.593	0.04	400.656	0.0537	380.28	0.0736	31.8815	0.08726	45.4018	0.0702	27.9606
0.06531	586.977	0.04322	574.025	0.04749	538.009	0.04003	400.861	0.05376	380.403	0.07368	31.9031	0.08735	45.4382	0.07027	27.9802
0.06537	587.253	0.04326	574.301	0.04754	538.187	0.04007	400.971	0.05381	380.499	0.07377	31.9463	0.08745	45.4712	0.07034	27.995
0.06544	587.446	0.04331	574.605	0.04759	538.568	0.04011	401.026	0.05386	380.704	0.07384	31.993	0.08754	45.5336	0.07041	28.013
0.06551	587.693	0.04336	574.812	0.04764	538.853	0.04015	401.314	0.05393	380.882	0.07391	32.0219	0.08763	45.5735	0.07049	28.0228
0.06558	587.942	0.0434	575.268	0.04768	539.031	0.0402	401.479	0.05398	381.237	0.07398	32.038	0.08771	45.5961	0.07056	28.049
0.06565	588.445	0.04344	575.572	0.04773	539.376	0.04024	401.767	0.05403	381.483	0.07406	32.0272	0.08781	45.629	0.07063	28.072
0.06571	588.865	0.04348	575.834	0.04778	539.543	0.04027	402.069	0.05408	381.675	0.07413	32.047	0.0879	45.6602	0.0707	28.072
0.06578	589.14	0.04353	576.055	0.04783	539.875	0.04032	402.151	0.05414	381.949	0.07421	32.0794	0.08798	45.6984	0.07077	28.0801
0.06584	589.471	0.04357	576.138	0.04788	540.291	0.04036	402.425	0.05419	382.154	0.07428	32.0847	0.08806	45.7122	0.07084	28.0801
0.06591	589.767	0.04361	576.414	0.04793	540.672	0.04039	402.658	0.05424	382.414	0.07435	32.1099	0.08815	45.7227	0.07091	28.0933
0.06598	590.201	0.04365	576.539	0.04797	541.088	0.04043	402.809	0.05429	382.632	0.07443	32.1208	0.08824	45.7487	0.07098	28.1145
0.06604	590.566	0.0437	576.773	0.04802	541.171	0.04047	403.042	0.05435	382.837	0.07451	32.1388	0.08833	45.7817	0.07105	28.1211
0.0661	590.732	0.04375	577.339	0.04806	541.385	0.04052	403.125	0.05441	383.248	0.07458	32.1766	0.08842	45.832	0.07112	28.1325
0.06617	590.959	0.04379	577.711	0.04811	541.599	0.04056	403.371	0.05446	383.617	0.07466	32.209	0.08851	45.8736	0.0712	28.144
0.06624	591.2	0.04384	578.209	0.04815	541.646	0.0406	403.618	0.05453	383.987	0.07473	32.2324	0.0886	45.9083	0.07127	28.1653
0.06631	591.717	0.04388	578.513	0.04821	541.967	0.04064	403.81	0.05458	384.315	0.0748	32.2467	0.0887	45.962	0.07134	28.1899
0.06637	592.192	0.04393	578.678	0.04826	542.289	0.04068	404.194	0.05464	384.615	0.07488	32.2701	0.08879	45.9933	0.07141	28.1981
0.06644	592.447	0.04397	579.12	0.04831	542.764	0.04072	404.414	0.05469	385.039	0.07496	32.2881	0.08888	46.0366	0.07148	28.2079
0.06651	592.771	0.04401	579.341	0.04835	543.311	0.04076	404.633	0.05474	385.285	0.07503	32.3115	0.08896	46.0695	0.07156	28.2112
0.06658	593.081	0.04405	579.59	0.0484	543.572	0.0408	404.798	0.0548	385.532	0.0751	32.3511	0.08904	46.0852	0.07163	28.2144
0.06664	593.494	0.0441	579.907	0.04845	543.964	0.04084	404.88	0.05485	385.818	0.07518	32.3547	0.08912	46.1233	0.0717	28.2259
0.06671	593.832	0.04414	580.114	0.0485	544.345	0.04088	405.154	0.0549	385.928	0.07526	32.3817	0.08921	46.1598	0.07177	28.2211
0.06677	593.935	0.04419	580.584	0.04855	544.713	0.04092	405.264	0.05496	386.256	0.07533	32.4393	0.0893	46.2205	0.07184	28.2456
0.06684	594.114	0.04424	580.943	0.0486	545.177	0.04097	405.443	0.05503	386.584	0.07541	32.4591	0.08939	46.2846	0.07191	28.2668
0.0669	594.252	0.04428	581.44	0.04865	545.379	0.04101	405.799	0.05508	386.872	0.07548	32.4771	0.08948	46.3436	0.07198	28.2947
0.06697	594.521	0.04432	581.937	0.0487	545.771	0.04105	406.032	0.05513	387.241	0.07556	32.4897	0.08958	46.4044	0.07205	28.3341
0.06703	594.852	0.04436	582.089	0.04874	546.128	0.04109	406.334	0.05518	387.35	0.07564	32.5112	0.08967	46.4616	0.07212	28.3471
0.0671	595.065	0.0444	582.379	0.0488	546.354	0.04113	406.498	0.05523	387.432	0.07571	32.5346	0.08976	46.5188	0.07219	28.3668
0.06716	595.478	0.04445	582.517	0.04885	546.829	0.04117	406.608	0.05528	387.583	0.07578	32.5562	0.08984	46.5552	0.07227	28.3898
0.06724	595.926	0.04449	582.724	0.0489	547.126	0.04121	406.897	0.05533	387.679	0.07586	32.5814	0.08993	46.5587	0.07235	28.4225
0.06731	596.47	0.04453	583.07	0.04894	547.471	0.04125	406.979	0.05539	387.897	0.07593	32.576	0.09002	46.5899	0.07242	28.4651
0.06737	597.077	0.04458	583.221	0.04899	547.768	0.04129	407.212	0.05545	388.047	0.07601	32.6012	0.09011	46.6229	0.07249	28.4848
0.06744	597.476	0.04463	583.774	0.04903	547.839	0.04133	407.445	0.0555	388.403	0.07608	32.6354	0.09019	46.6662	0.07256	28.5028
0.06751	597.855	0.04467	584.27	0.04908	548.089	0.04137	407.61	0.05556	388.841	0.07615	32.639	0.09028	46.6905	0.07263	28.5159
0.06757	598.186	0.04472	584.602	0.04912	548.125	0.04141	407.939	0.05561	389.087	0.07622	32.6606	0.09037	46.6992	0.0727	28.5323
0.06764	598.579	0.04476	584.989	0.04917	548.291	0.04146	408.09	0.05568	389.374	0.0763	32.6624	0.09046	46.7426	0.07277	28.5503
0.0677	598.923	0.0448	585.209	0.04922	548.636	0.0415	408.46	0.05573	389.565	0.07638	32.684	0.09056	46.7738	0.07283	28.5404
0.06776	598.978	0.04485	585.569	0.04927	548.945	0.04154	408.831	0.05578	389.743	0.07646	32.7452	0.09065	46.8258	0.07291	28.5404
0.06783	599.171	0.04489	585.914	0.04932	549.432	0.04158	408.996	0.05584	389.99	0.07653	32.7758	0.09073	46.8709	0.07298	28.5536
0.0679	599.474	0.04494	586.121	0.04937	549.706	0.04162	409.27	0.05589	390.126	0.0766	32.8099	0.09082	46.883	0.07305	28.5748
0.06796	599.88	0.04498	586.521	0.04942	549.991	0.04166	409.448	0.05594	390.399	0.07668	32.8387	0.09091	46.9073	0.07312	28.6125
0.06803	600.363	0.04502	586.728	0.04947	550.502	0.04169	409.709	0.056	390.673	0.07676	32.8711	0.091	46.9316	0.0732	28.6289
0.0681	600.714	0.04507	587.046	0.04951	550.752	0.04173	409.901	0.05605	390.851	0.07683	32.9125	0.09108	46.9698	0.07327	28.6486
0.06817	601.142	0.04512	587.515	0.04956	551.049	0.04178	410.051	0.05611	391.193	0.0769	32.934	0.09117	47.0114	0.07334	28.6666
0.06824	601.576	0.04516	587.86	0.04961	551.239	0.04182	410.477	0.05618	391.425	0.07697	32.9538	0.09126	47.034	0.07342	28.6863
0.0683	601.975	0.04521	588.399	0.04966	551.501	0.04186	410.847	0.05623	391.794	0.07705	32.9592	0.09135	47.0617	0.07349	28.7158
0.06836	602.388	0.04525	588.62	0.04971	552.012	0.0419	411.148	0.05628	392.082	0.07712	32.9809	0.09144	47.0999	0.07355	28.7158
0.06843	602.547	0.04529	588.73	0.04976	552.416	0.04195	411.45	0.05633	392.137	0.0772	33.0277	0.09153	47.1433	0.07362	28.7141
0.06849	602.726	0.04533	589.007	0.04981	552.962	0.04199	411.615	0.05638	392.369	0.07728	33.0583	0.09161	47.1831	0.07369	28.7108
0.06856	602.967	0.04537	589.02	0.04986	553.45	0.04203	411.944	0.05643	392.505	0.07735	33.0996	0.0917	47.2005	0.07377	28.719
0.06862	603.215	0.04541	589.269	0.04991	553.652	0.04207	412.163	0.05649	392.656	0.07743	33.1302	0.09179	47.2473	0.07384	28.7452
0.06869	603.684	0.04546	589.531	0.04995	553.925	0.04211	412.3	0.05654	392.875	0.07751	33.1626	0.09188	47.2924	0.07391	28.7599
0.06876	604.063	0.0455	589.794	0.05	554.033	0.04215	412.644	0.0566	393.08	0.07758	33.204	0.09197	47.3306	0.07398	28.773
0.06883	604.49	0.04555	590.277	0.05005	554.235	0.04219	412.781	0.05665	393.408	0.07765	33.231	0.09206	47.3756	0.07406	28.7894
0.0689	604.999	0.04559	590.443	0.05009	554.508	0.04223	413.014	0.0567	393.627	0.07773	33.2652	0.09215	47.3982	0.07413	28.814
0.06896	605.447	0.04564	590.816	0.05014	554.65	0.04227	413.316	0.05676	393.818	0.0778	33.2795	0.09224	47.4363	0.0742	28.8402
0.06903	605.868	0.04568	591.243	0.05019	555.031	0.04231	413.576	0.05681	394.146	0.07787	33.2849	0.09233	47.4658	0.07427	28.8418
0.06909	606.012	0.04572	591.548	0.05024	555.363	0.04235	413.988	0.05686	394.297	0.07795	33.3227	0.09241	47.4971	0.07434	28.8337
0.06916	606.184	0.04576	591.92	0.05029	555.685	0.04239	414.084	0.05693	394.516	0.07802	33.3497	0.0925	47.5352	0.07441	28.8418
0.06922	606.522	0.0458	592.058	0.05033	555.982	0.04243	414.194	0.05698	394.749	0.0781	33.3857	0.09259	47.5439	0.07448	28.8484
0.06929	606.811	0.04585	592.32	0.05038	556.077	0.04247	414.427	0.05703	394.94	0.07817	33.4451	0.09268	47.5716	0.07455	28.8664
0.06935	607.17	0.04589	592.735	0.05043	556.398	0.04251	414.523	0.05709	395.295	0.07826	33.4883	0.09278	47.6098	0.07462	28.8713
0.06942	607.417	0.04594	593.011	0.05047	556.624	0.04255	414.728	0.05715	395.459	0.07833	33.5656	0.09287	47.6619	0.07469	28.8746
0.06949	607.665	0.04599	593.66	0.05052	556.767	0.04259	414.92	0.0572	395.829	0.0784	33.6286	0.09295	47.7157	0.07477	28.8893
0.06956	608.093	0.04604	594.212	0.05057	557.135	0.04263	415.209	0.05726	396.184	0.07847	33.6647	0.09304	47.7399	0.07484	28.9074
0.06963	608.52	0.04608	594.681	0.05062	557.325	0.04267	415.634	0.05731	396.389	0.07855	33.6952	0.09313	47.7798	0.07492	28.9451
0.06969	609.023	0.04612	595.082	0.05067	557.67	0.04271	415.853	0.05736	396.703	0.07862	33.7294	0.09322	47.8231	0.07498	28.9647
0.06976	609.319	0.04616	595.165	0.05072	558.086	0.04276	416.182	0.05741	396.813	0.0787	33.7762	0.0933	47.8561	0.07505	28.9598
0.06982	609.533	0.04621	595.455	0.05077	558.514	0.0428	416.471	0.05748	397.018	0.07877	33.7924	0.09338	47.8873	0.07512	28.9664
0.06989	609.849	0.04625	595.676	0.05082	559.072	0.04284	416.772	0.05753	397.224	0.07885	33.8175	0.09347	47.8804	0.0752	28.9712
0.06995	610.07	0.04629	595.828	0.05087	559.429	0.04288	417.142	0.05758	397.278	0.07892	33.832	0.09356	47.8977	0.07527	28.9959
0.07002	610.435	0.04634	596.256	0.05092	559.738	0.04292	417.307	0.05764	397.552	0.079	33.8427	0.09365	47.9394	0.07534	29.0188
0.07008	610.704	0.04638	596.49	0.05096	560.035	0.04296	417.636	0.05769	397.825	0.07908	33.9022	0.09374	47.9758	0.07541	29.0254
0.07015	610.896	0.04642	596.918	0.05101	560.166	0.043	417.938	0.05775	398.113	0.07915	33.9202	0.09383	48.0278	0.07548	29.045
0.07022	611.255	0.04647	597.319	0.05106	560.51	0.04304	418.157	0.0578	398.441	0.07922	33.9274	0.09392	48.0556	0.07556	29.063
0.07029	611.579	0.04651	597.54	0.05111	560.689	0.04309	418.541	0.05785	398.577	0.0793	33.9526	0.09402	48.0954	0.07563	29.0859
0.07035	611.937	0.04656	598.023	0.05116	560.974	0.04313	418.83	0.0579	398.81	0.07937	33.9561	0.09411	48.1475	0.07569	29.1039
0.07042	612.199	0.0466	598.286	0.05121	561.438	0.04317	419.186	0.05795	399.002	0.07945	33.9759	0.09419	48.1961	0.07577	29.1089
0.07049	612.44	0.04664	598.603	0.05125	561.735	0.04321	419.502	0.05801	399.179	0.07952	34.0137	0.09428	48.2377	0.07584	29.1286
0.07055	612.88	0.04669	598.948	0.0513	562.139	0.04325	419.556	0.05806	399.48	0.07959	34.0281	0.09436	48.2429	0.07592	29.1417
0.07062	613.266	0.04673	599.156	0.05135	562.46	0.04328	419.845	0.05813	399.699	0.07967	34.0497	0.09445	48.2655	0.07599	29.1678
0.07068	613.701	0.04677	599.542	0.0514	562.745	0.04332	419.941	0.05818	400.013	0.07975	34.073	0.09454	48.3105	0.07605	29.1777
0.07075	614.059	0.04682	599.763	0.05144	563.078	0.04336	420.023	0.05824	400.259	0.07982	34.1127	0.09463	48.347	0.07613	29.1761
0.07082	614.3	0.04687	600.067	0.05149	563.185	0.0434	420.283	0.05829	400.465	0.0799	34.1523	0.09472	48.4077	0.0762	29.1925
0.07088	614.686	0.04692	600.66	0.05153	563.375	0.04345	420.475	0.05835	400.888	0.07997	34.1883	0.09481	48.4406	0.07627	29.2006
0.07095	615.01	0.04696	601.02	0.05158	563.637	0.04349	420.873	0.05841	401.203	0.08005	34.217	0.09491	48.4736	0.07634	29.2072
0.07101	615.361	0.047	601.42	0.05163	563.85	0.04353	421.106	0.05846	401.531	0.08013	34.2314	0.095	48.5361	0.0764	29.2186
0.07108	615.636	0.04705	601.682	0.05169	564.326	0.04357	421.216	0.05851	401.75	0.0802	34.2818	0.09509	48.5759	0.07648	29.2236
0.07115	615.795	0.04709	601.834	0.05174	564.718	0.04361	421.573	0.05856	401.818	0.08027	34.3124	0.09517	48.6123	0.07655	29.2465
0.07122	616.236	0.04713	602.124	0.05179	565.229	0.04365	421.751	0.05863	402.05	0.08035	34.3322	0.09525	48.6193	0.07663	29.2711
0.07129	616.635	0.04717	602.193	0.05183	565.705	0.04369	421.957	0.05868	402.16	0.08042	34.3574	0.09534	48.6297	0.0767	29.3088
0.07135	617.09	0.04722	602.455	0.05188	565.86	0.04373	422.149	0.05874	402.379	0.0805	34.3574	0.09543	48.6609	0.07677	29.33
0.07142	617.524	0.04726	602.801	0.05193	566.121	0.04377	422.245	0.05879	402.762	0.08057	34.388	0.09552	48.6852	0.07684	29.3333
0.07149	617.786	0.04731	603.022	0.05197	566.252	0.04381	422.56	0.05884	402.967	0.08065	34.4204	0.09561	48.7321	0.07692	29.3579
0.07155	618.22	0.04735	603.422	0.05202	566.478	0.04386	422.807	0.05889	403.24	0.08072	34.4365	0.09569	48.7459	0.07699	29.3726
0.07162	618.599	0.04739	603.588	0.05207	566.834	0.0439	423.205	0.05895	403.405	0.0808	34.4654	0.09579	48.7771	0.07705	29.3923
0.07168	618.819	0.04744	603.85	0.05212	567.036	0.04394	423.685	0.059	403.568	0.08088	34.496	0.09588	48.8309	0.07712	29.3907
0.07174	618.943	0.04748	604.251	0.05217	567.559	0.04398	423.932	0.05905	403.815	0.08095	34.5319	0.09597	48.8638	0.07719	29.3743
0.0718	618.978	0.04752	604.347	0.05222	567.987	0.04402	424.165	0.05911	403.979	0.08102	34.5625	0.09605	48.9089	0.07726	29.3923
0.07187	619.315	0.04757	604.637	0.05227	568.213	0.04406	424.275	0.05916	404.17	0.0811	34.5769	0.09614	48.9349	0.07733	29.4021
0.07194	619.715	0.04761	604.803	0.05232	568.581	0.0441	424.412	0.05921	404.402	0.08117	34.5895	0.09623	48.9523	0.07741	29.4202
0.07201	620.094	0.04765	604.982	0.05237	568.831	0.04414	424.604	0.05926	404.553	0.08125	34.5985	0.09632	49.0026	0.07748	29.4463
0.07208	620.576	0.0477	605.328	0.05241	569.128	0.04418	424.645	0.05933	404.84	0.08133	34.6435	0.09641	49.0425	0.07755	29.4578
0.07215	620.914	0.04775	605.48	0.05246	569.295	0.04422	424.878	0.05939	405.046	0.08139	34.6776	0.09649	49.0806	0.07763	29.4857
0.07222	621.389	0.04779	606.018	0.0525	569.366	0.04426	425.125	0.05944	405.401	0.08146	34.6794	0.09658	49.1101	0.0777	29.507
0.07228	621.899	0.04783	606.432	0.05255	569.711	0.0443	425.345	0.05949	405.729	0.08154	34.7028	0.09667	49.1397	0.07777	29.5282
0.07234	622.202	0.04787	606.612	0.0526	569.818	0.04434	425.619	0.05955	405.866	0.08161	34.7263	0.09677	49.1917	0.07784	29.543
0.07241	622.457	0.04792	606.902	0.05265	570.079	0.04438	425.66	0.0596	406.057	0.08169	34.7443	0.09686	49.2437	0.07791	29.525
0.07247	622.505	0.04796	607.026	0.0527	570.555	0.04442	425.907	0.05965	406.153	0.08176	34.7893	0.09694	49.2922	0.07798	29.5282
0.07254	622.691	0.048	607.316	0.05275	570.935	0.04446	426.209	0.0597	406.345	0.08184	34.818	0.09703	49.3165	0.07805	29.5365
0.07261	623.001	0.04805	607.606	0.0528	571.446	0.0445	426.346	0.05976	406.604	0.08192	34.8558	0.09712	49.3443	0.07812	29.5512
0.07267	623.373	0.0481	607.854	0.05284	571.66	0.04454	426.661	0.05981	406.769	0.082	34.8971	0.09721	49.3877	0.07819	29.5692
0.07274	623.835	0.04814	608.434	0.05289	571.862	0.04458	426.881	0.05988	407.097	0.08207	34.9421	0.0973	49.4119	0.07826	29.5725
0.07281	624.124	0.04819	608.821	0.05294	572.195	0.04462	427.183	0.05993	407.37	0.08214	34.9727	0.09739	49.4536	0.07834	29.6004
0.07288	624.592	0.04823	609.153	0.05298	572.35	0.04466	427.471	0.05999	407.603	0.08221	34.9836	0.09747	49.49	0.07842	29.6396
0.07295	625.206	0.04827	609.47	0.05303	572.647	0.04471	427.759	0.06004	407.89	0.08229	34.9997	0.09756	49.5213	0.07849	29.6757
0.07301	625.529	0.04832	609.58	0.05309	572.92	0.04475	428.294	0.0601	408.081	0.08236	35.0051	0.09765	49.5889	0.07855	29.7035
0.07307	625.75	0.04836	609.94	0.05314	573.336	0.04479	428.651	0.06015	408.314	0.08244	35.034	0.09774	49.6374	0.07862	29.7068
0.07314	625.853	0.0484	610.119	0.05318	573.847	0.04483	428.98	0.0602	408.532	0.08251	35.0753	0.09782	49.6687	0.07869	29.7215
0.07321	626.101	0.04845	610.34	0.05323	574.073	0.04487	429.281	0.06025	408.683	0.08259	35.0915	0.09791	49.6999	0.07877	29.7494
0.07327	626.432	0.04849	610.782	0.05328	574.466	0.04491	429.377	0.06031	408.998	0.08267	35.1239	0.098	49.7242	0.07884	29.7658
0.07333	626.68	0.04853	610.92	0.05333	574.786	0.04495	429.665	0.06036	409.161	0.08275	35.1545	0.0981	49.7727	0.07891	29.7838
0.0734	626.997	0.04858	611.237	0.05338	575.06	0.04499	429.898	0.06043	409.408	0.08283	35.1995	0.09819	49.8212	0.07898	29.7887
0.07347	627.238	0.04862	611.541	0.05342	575.44	0.04504	430.118	0.06048	409.681	0.0829	35.2463	0.09828	49.8681	0.07905	29.8035
0.07354	627.644	0.04867	611.789	0.05347	575.607	0.04508	430.529	0.06053	409.872	0.08297	35.2589	0.09836	49.9063	0.07913	29.8313
0.07361	628.285	0.04871	612.231	0.05352	575.856	0.04512	430.763	0.06059	410.16	0.08304	35.266	0.09846	49.9305	0.0792	29.8526
0.07367	628.774	0.04875	612.314	0.05357	576.213	0.04516	431.092	0.06064	410.283	0.08312	35.2823	0.09855	49.9878	0.07927	29.8739
0.07374	629.242	0.04879	612.508	0.05362	576.415	0.0452	431.352	0.06069	410.461	0.08319	35.3021	0.09863	50.0346	0.07934	29.8657
0.0738	629.532	0.04884	612.811	0.05367	576.902	0.04524	431.544	0.06074	410.734	0.08326	35.329	0.09871	50.0694	0.07941	29.869
0.07387	629.828	0.04888	612.991	0.05372	577.295	0.04528	431.901	0.0608	410.816	0.08333	35.3362	0.0988	50.0884	0.07948	29.8854
0.07394	630.269	0.04892	613.378	0.05376	577.603	0.04532	431.983	0.06085	411.09	0.08341	35.3614	0.09889	50.0988	0.07955	29.8936
0.074	630.545	0.04897	613.612	0.05381	577.829	0.04536	432.066	0.06091	411.254	0.08349	35.3848	0.09898	50.1508	0.07962	29.9149
0.07406	630.793	0.04902	614.054	0.05385	577.77	0.04539	432.23	0.06096	411.555	0.08357	35.428	0.09907	50.1959	0.07969	29.923
0.07413	630.944	0.04906	614.634	0.0539	577.972	0.04544	432.326	0.06103	412.033	0.08364	35.4802	0.09916	50.2393	0.07977	29.9378
0.0742	631.233	0.04911	614.952	0.05395	578.198	0.04548	432.614	0.06109	412.307	0.08371	35.482	0.09925	50.2983	0.07984	29.9656
0.07427	631.805	0.04915	615.379	0.054	578.555	0.04552	432.847	0.06114	412.662	0.08379	35.5161	0.09935	50.3364	0.07991	29.9804
0.07433	632.212	0.0492	615.669	0.05405	579.149	0.04557	433.176	0.06119	413.005	0.08387	35.5396	0.09944	50.3936	0.07998	30
0.0744	632.549	0.04924	615.946	0.0541	579.66	0.04561	433.67	0.06124	413.141	0.08394	35.5665	0.09952	50.4388	0.08005	30.0132
0.07447	632.859	0.04928	616.277	0.05415	580.29	0.04565	433.89	0.06129	413.319	0.08401	35.6241	0.0996	50.4665	0.08012	30.0328
0.07454	633.218	0.04932	616.291	0.0542	580.741	0.04569	434.082	0.06135	413.373	0.08408	35.6385	0.09969	50.4856	0.0802	30.0623
0.0746	633.72	0.04937	616.484	0.05425	581.074	0.04572	434.164	0.0614	413.619	0.08416	35.6529	0.09978	50.4908	0.08027	30.0704
0.07467	634.044	0.04941	616.678	0.05429	581.573	0.04576	434.246	0.06146	413.962	0.08424	35.6871	0.09986	50.5272	0.08034	30.0852
0.07473	634.313	0.04946	616.802	0.05434	581.847	0.0458	434.535	0.06151	414.194	0.08432	35.7231	0.09995	50.5602	0.08041	30.0901
0.0748	634.561	0.04951	617.299	0.05439	582.204	0.04585	434.672	0.06158	414.577	0.08439	35.7662	0.10004	50.5966	0.08048	30.0934
0.07486	634.823	0.04955	617.63	0.05444	582.56	0.04589	434.959	0.06164	414.878	0.08446	35.7897	0.10013	50.6435	0.08055	30.118
0.07493	635.257	0.04959	618.072	0.05449	582.869	0.04593	435.316	0.06169	415.192	0.08454	35.8112	0.10023	50.6711	0.08062	30.1245
0.07499	635.519	0.04963	618.417	0.05454	583.285	0.04597	435.535	0.06174	415.37	0.08462	35.8544	0.10032	50.7267	0.08069	30.1442
0.07506	635.76	0.04967	618.486	0.05459	583.523	0.04601	435.824	0.06179	415.342	0.08469	35.9139	0.10041	50.7822	0.08076	30.1491
0.07512	636.07	0.04971	618.721	0.05464	583.867	0.04606	436.016	0.06184	415.507	0.08477	35.9714	0.10049	50.8134	0.08084	30.154
0.0752	636.421	0.04976	618.749	0.05469	584.331	0.04609	436.276	0.06189	415.616	0.08484	36.002	0.10058	50.8395	0.08091	30.1835
0.07527	636.993	0.0498	618.887	0.05473	584.605	0.04613	436.482	0.06194	415.671	0.08492	36.0578	0.10067	50.8464	0.08099	30.213
0.07533	637.51	0.04985	619.19	0.05478	584.961	0.04617	436.55	0.062	415.931	0.085	36.1082	0.10075	50.888	0.08106	30.2425
0.0754	637.951	0.04989	619.494	0.05482	585.116	0.04621	436.839	0.06206	416.163	0.08507	36.1549	0.10084	50.9314	0.08113	30.2523
0.07547	638.316	0.04994	620.005	0.05487	585.222	0.04625	437.003	0.06211	416.505	0.08514	36.2018	0.10093	50.9591	0.0812	30.2589
0.07553	638.591	0.04998	620.199	0.05492	585.413	0.0463	437.236	0.06216	416.779	0.08521	36.2161	0.10102	50.9955	0.08128	30.2884
0.0756	639.053	0.05002	620.419	0.05496	585.425	0.04634	437.579	0.06223	416.888	0.08529	36.2233	0.10111	51.0198	0.08134	30.2982
0.07566	639.342	0.05007	620.792	0.05501	585.674	0.04638	437.826	0.06228	417.203	0.08537	36.2467	0.10121	51.0736	0.0814	30.2982
0.07572	639.48	0.05011	621.027	0.05506	586.031	0.04642	438.21	0.06233	417.339	0.08544	36.3151	0.1013	51.1291	0.08147	30.2867
0.07579	639.707	0.05016	621.469	0.05511	586.316	0.04646	438.361	0.06239	417.571	0.08552	36.3385	0.10138	51.169	0.08155	30.2867
0.07586	639.997	0.0502	621.883	0.05516	586.685	0.0465	438.375	0.06244	417.845	0.08559	36.36	0.10147	51.2002	0.08162	30.3178
0.07592	640.486	0.05024	622.201	0.05521	586.887	0.04654	438.581	0.0625	418.023	0.08566	36.3924	0.10156	51.214	0.08169	30.3342
0.07599	640.913	0.05029	622.767	0.05526	587.256	0.04658	438.691	0.06255	418.365	0.08574	36.405	0.10165	51.2488	0.08176	30.3555
0.07606	641.299	0.05034	623.098	0.0553	587.564	0.04661	438.883	0.06261	418.598	0.08582	36.4321	0.10173	51.2904	0.08184	30.3833
0.07613	641.781	0.05038	623.623	0.05535	587.707	0.04666	439.102	0.06266	418.898	0.08589	36.4824	0.10182	51.3181	0.08191	30.3997
0.0762	642.153	0.05043	624.217	0.0554	588.051	0.0467	439.308	0.06273	419.281	0.08595	36.4645	0.10191	51.3528	0.08199	30.4308
0.07626	642.621	0.05047	624.589	0.05545	588.278	0.04674	439.746	0.06278	419.555	0.08603	36.4573	0.102	51.3771	0.08206	30.4456
0.07632	642.939	0.05051	625.031	0.0555	588.658	0.04679	440.021	0.06283	419.855	0.08611	36.5076	0.10209	51.417	0.08212	30.4555
0.07639	643.069	0.05055	625.156	0.05555	589.122	0.04683	440.268	0.06289	420.006	0.08618	36.5149	0.10218	51.4708	0.08219	30.4521
0.07645	643.276	0.0506	625.459	0.0556	589.466	0.04687	440.542	0.06294	420.129	0.08626	36.5688	0.10226	51.5003	0.08226	30.4423
0.07652	643.4	0.05064	625.804	0.05565	589.989	0.04691	440.734	0.06299	420.361	0.08634	36.6246	0.10235	51.5298	0.08234	30.4702
0.07658	643.676	0.05068	625.915	0.0557	590.239	0.04695	441.05	0.06304	420.402	0.08641	36.6372	0.10244	51.5592	0.08241	30.4866
0.07665	643.992	0.05073	626.398	0.05574	590.322	0.04699	441.187	0.0631	420.662	0.08649	36.675	0.10253	51.5974	0.08248	30.5046
0.07672	644.302	0.05077	626.771	0.05579	590.56	0.04703	441.392	0.06315	420.95	0.08657	36.7146	0.10262	51.6356	0.08255	30.5242
0.07679	644.785	0.05082	627.199	0.05583	590.655	0.04707	441.626	0.06321	421.195	0.08664	36.7343	0.10271	51.6582	0.08263	30.5374
0.07686	645.253	0.05086	627.641	0.05588	590.857	0.04711	441.776	0.06326	421.578	0.08671	36.7541	0.10279	51.6928	0.0827	30.5718
0.07693	645.866	0.0509	627.82	0.05593	591.035	0.04715	442.092	0.06331	421.729	0.08678	36.7757	0.10288	51.7188	0.08277	30.5996
0.07699	646.3	0.05095	628.221	0.05598	591.297	0.0472	442.421	0.06338	421.989	0.08686	36.7847	0.10298	51.7621	0.08284	30.6045
0.07705	646.41	0.05099	628.511	0.05603	591.843	0.04724	442.696	0.06343	422.235	0.08693	36.8028	0.10306	51.8195	0.08291	30.611
0.07712	646.693	0.05103	628.704	0.05608	592.129	0.04727	443.025	0.06348	422.235	0.08701	36.8495	0.10315	51.8489	0.08298	30.6176
0.07718	647.003	0.05107	628.952	0.05612	592.426	0.04731	443.093	0.06353	422.426	0.08708	36.8747	0.10324	51.8871	0.08305	30.6323
0.07725	647.375	0.05112	629.119	0.05617	592.676	0.04735	443.23	0.06359	422.495	0.08716	36.8945	0.10333	51.9131	0.08312	30.6471
0.07731	647.726	0.05117	629.505	0.05622	592.866	0.04739	443.354	0.06364	422.741	0.08724	36.9466	0.10343	51.9599	0.08319	30.6553
0.07738	647.926	0.05121	629.961	0.05627	593.282	0.04743	443.464	0.0637	423.083	0.08732	36.9862	0.10352	52.0258	0.08326	30.6618
0.07745	648.285	0.05126	630.333	0.05632	593.472	0.04747	443.834	0.06376	423.438	0.08739	37.0438	0.1036	52.0675	0.08334	30.6634
0.07752	648.622	0.05131	630.968	0.05636	593.769	0.04752	444.081	0.06383	424.013	0.08746	37.0654	0.10369	52.1108	0.08341	30.6946
0.07759	649.083	0.05135	631.273	0.05641	594.126	0.04756	444.492	0.06388	424.423	0.08753	37.0672	0.10378	52.1437	0.08348	30.7224
0.07765	649.566	0.05139	631.465	0.05646	594.339	0.0476	444.849	0.06393	424.601	0.08761	37.096	0.10387	52.1785	0.08355	30.7437
0.07772	649.772	0.05143	631.673	0.05651	594.708	0.04764	444.945	0.06398	424.751	0.08768	37.1104	0.10395	52.2235	0.08362	30.7617
0.07778	650.062	0.05147	631.673	0.05657	595.1	0.04768	445.247	0.06403	424.833	0.08776	37.1446	0.10403	52.2323	0.08369	30.7568
0.07785	650.337	0.05152	631.963	0.05662	595.588	0.04772	445.521	0.06408	425.011	0.08783	37.1608	0.10412	52.2461	0.08377	30.7831
0.07791	650.627	0.05156	632.101	0.05666	596.123	0.04776	445.727	0.06414	425.257	0.08791	37.177	0.10421	52.2687	0.08384	30.8027
0.07798	650.978	0.05161	632.267	0.05671	596.36	0.0478	446.084	0.06419	425.462	0.08799	37.2148	0.1043	52.3051	0.08391	30.8142
0.07804	651.102	0.05165	632.805	0.05676	596.634	0.04784	446.261	0.06425	425.859	0.08807	37.2526	0.10439	52.3588	0.08398	30.8289
0.07811	651.357	0.0517	633.054	0.05681	596.895	0.04788	446.563	0.0643	426.105	0.08814	37.2993	0.10448	52.4022	0.08405	30.8289
0.07818	651.722	0.05174	633.412	0.05685	597.073	0.04792	446.728	0.06435	426.433	0.08821	37.3282	0.10457	52.4508	0.08412	30.8469
0.07825	652.135	0.05178	633.634	0.0569	597.454	0.04797	446.947	0.06441	426.611	0.08829	37.3443	0.10467	52.4976	0.08419	30.865
0.07831	652.556	0.05182	633.813	0.05695	597.644	0.04801	447.291	0.06446	426.775	0.08836	37.3659	0.10476	52.5444	0.08426	30.8731
0.07838	652.742	0.05187	634.199	0.057	598.036	0.04805	447.551	0.06451	427.144	0.08843	37.3857	0.10485	52.6121	0.08434	30.8863
0.07845	653.045	0.05191	634.406	0.05705	598.405	0.04809	447.852	0.06456	427.267	0.08851	37.4019	0.10493	52.6381	0.08441	30.8961
0.07851	653.417	0.05195	634.683	0.05709	598.547	0.04813	448.004	0.06463	427.486	0.08858	37.4235	0.10501	52.6554	0.08448	30.9207
0.07858	653.727	0.052	635.056	0.05714	598.904	0.04817	448.086	0.06468	427.76	0.08865	37.4361	0.1051	52.6623	0.08455	30.9403
0.07864	654.106	0.05204	635.373	0.05719	599.118	0.0482	448.306	0.06473	427.896	0.08873	37.4685	0.10519	52.6675	0.08462	30.9534
0.07871	654.361	0.05209	635.857	0.05723	599.368	0.04824	448.388	0.06479	428.279	0.08881	37.5098	0.10528	52.7075	0.08469	30.9878
0.07878	654.664	0.05214	636.243	0.05728	599.546	0.04829	448.538	0.06485	428.634	0.08888	37.5567	0.10537	52.737	0.08477	31.0091
0.07884	655.091	0.05218	636.809	0.05733	599.629	0.04833	448.827	0.06491	428.99	0.08896	37.5908	0.10546	52.7716	0.08484	31.0468
0.07891	655.463	0.05223	637.375	0.05738	599.986	0.04837	449.046	0.06496	429.414	0.08903	37.6089	0.10555	52.8237	0.08491	31.0828
0.07897	655.883	0.05227	637.624	0.05742	600.164	0.04841	449.334	0.06501	429.606	0.08911	37.6467	0.10565	52.9	0.08497	31.096
0.07904	656.159	0.05231	637.983	0.05748	600.461	0.04845	449.471	0.06506	429.77	0.08919	37.6718	0.10574	52.9884	0.08505	31.114
0.07911	656.441	0.05235	638.149	0.05753	600.949	0.04849	449.663	0.06513	429.961	0.08926	37.7096	0.10582	53.037	0.08512	31.1221
0.07918	656.841	0.05239	638.342	0.05757	601.317	0.04853	449.924	0.06518	430.112	0.08933	37.7366	0.1059	53.0579	0.0852	31.1435
0.07925	657.192	0.05244	638.632	0.05762	601.769	0.04857	449.951	0.06523	430.372	0.08941	37.7527	0.10599	53.0943	0.08527	31.1762
0.07931	657.619	0.05249	638.77	0.05767	602.031	0.04861	450.226	0.06529	430.467	0.08948	37.787	0.10608	53.1272	0.08534	31.1943
0.07938	657.874	0.05253	639.239	0.05772	602.161	0.04865	450.418	0.06534	430.768	0.08956	37.8086	0.10617	53.1827	0.08541	31.2074
0.07945	658.17	0.05258	639.598	0.05776	602.565	0.0487	450.637	0.0654	431.096	0.08963	37.8409	0.10626	53.2156	0.08549	31.2139
0.07951	658.625	0.05262	639.903	0.05781	602.803	0.04874	451.035	0.06545	431.315	0.0897	37.8733	0.10634	53.233	0.08556	31.2368
0.07957	659.045	0.05266	640.303	0.05786	603.136	0.04878	451.255	0.0655	431.602	0.08978	37.8841	0.10644	53.266	0.08562	31.2582
0.07963	659.459	0.05271	640.4	0.05792	603.516	0.04882	451.652	0.06556	431.78	0.08986	37.9363	0.10653	53.2972	0.08569	31.2483
0.0797	659.665	0.05275	640.717	0.05796	603.825	0.04886	451.995	0.06561	432.026	0.08994	37.9759	0.10662	53.3631	0.08576	31.245
0.07977	659.948	0.05279	640.952	0.05801	604.324	0.0489	452.118	0.06566	432.218	0.09001	38.0101	0.1067	53.41	0.08583	31.2434
0.07983	660.513	0.05283	640.938	0.05806	604.538	0.04894	452.352	0.06571	432.272	0.09008	38.0478	0.10679	53.4498	0.08591	31.2647
0.0799	660.995	0.05287	641.255	0.05811	604.8	0.04898	452.475	0.06576	432.532	0.09016	38.0532	0.10688	53.4862	0.08598	31.3023
0.07997	661.532	0.05292	641.421	0.05815	605.133	0.04902	452.639	0.06583	432.682	0.09024	38.0982	0.10697	53.5053	0.08605	31.3187
0.08004	661.953	0.05297	641.697	0.0582	605.275	0.04906	452.859	0.06588	432.86	0.09031	38.1343	0.10706	53.5487	0.08612	31.3401
0.08011	662.304	0.05301	642.153	0.05825	605.596	0.0491	452.969	0.06594	433.215	0.09038	38.1577	0.10714	53.5765	0.0862	31.3564
0.08018	662.807	0.05306	642.415	0.0583	605.822	0.04914	453.325	0.066	433.517	0.09045	38.1792	0.10723	53.5938	0.08627	31.3761
0.08024	663.193	0.0531	642.899	0.05834	606.131	0.04918	453.654	0.06605	433.886	0.09052	38.1829	0.10732	53.6285	0.08634	31.4121
0.0803	663.551	0.05314	643.064	0.05839	606.499	0.04922	453.901	0.0661	434.077	0.0906	38.1972	0.10742	53.6632	0.08641	31.4202
0.08037	663.709	0.05318	643.106	0.05844	606.761	0.04926	454.121	0.06615	434.159	0.09067	38.2224	0.10751	53.7187	0.08648	31.4202
0.08043	663.744	0.05323	643.409	0.0585	607.308	0.0493	454.272	0.06621	434.378	0.09075	38.2548	0.10759	53.7585	0.08655	31.4186
0.0805	663.998	0.05327	643.561	0.05855	607.795	0.04934	454.546	0.06626	434.515	0.09082	38.2854	0.10768	53.7742	0.08662	31.4236
0.08056	664.274	0.05332	643.948	0.05859	608.116	0.04938	454.697	0.06631	434.802	0.0909	38.3105	0.10777	53.8071	0.08669	31.4449
0.08063	664.695	0.05336	644.39	0.05864	608.366	0.04942	454.861	0.06638	435.076	0.09098	38.3448	0.10786	53.8418	0.08676	31.4481
0.0807	665.046	0.05341	644.804	0.05868	608.437	0.04947	455.191	0.06644	435.294	0.09106	38.4006	0.10795	53.8904	0.08684	31.4711
0.08077	665.287	0.05345	645.301	0.05873	608.687	0.04951	455.369	0.06649	435.704	0.09113	38.4383	0.10804	53.925	0.08691	31.4907
0.08084	665.762	0.0535	645.522	0.05878	608.853	0.04955	455.657	0.06655	435.937	0.0912	38.4995	0.10812	53.9459	0.08699	31.5104
0.08091	666.265	0.05354	645.757	0.05883	608.889	0.04959	455.931	0.0666	436.224	0.09127	38.5175	0.10821	53.9806	0.08705	31.5432
0.08097	666.727	0.05359	646.088	0.05888	609.269	0.04964	456.22	0.06665	436.511	0.09135	38.5535	0.1083	54.0136	0.08712	31.5432
0.08103	666.989	0.05363	646.378	0.05893	609.566	0.04968	456.658	0.06671	436.621	0.09142	38.6057	0.10839	54.0639	0.08719	31.5448
0.0811	667.133	0.05367	646.806	0.05898	609.888	0.04972	456.823	0.06676	436.881	0.0915	38.6345	0.10847	54.1003	0.08726	31.5547
0.08117	667.547	0.05371	646.986	0.05903	610.172	0.04976	456.96	0.06681	436.99	0.09157	38.6848	0.10856	54.1193	0.08734	31.5727
0.08123	667.898	0.05376	647.289	0.05908	610.268	0.0498	457.125	0.06686	437.167	0.09165	38.7172	0.10865	54.1713	0.08741	31.6022
0.08129	668.27	0.0538	647.607	0.05912	610.577	0.04984	457.152	0.06693	437.469	0.09173	38.7622	0.10875	54.2217	0.08748	31.6103
0.08136	668.587	0.05384	647.745	0.05917	610.755	0.04988	457.372	0.06698	437.633	0.09181	38.8072	0.10884	54.2928	0.08755	31.6168
0.08143	668.794	0.05389	648.201	0.05922	610.933	0.04992	457.426	0.06704	437.92	0.09188	38.845	0.10893	54.3535	0.08762	31.6349
0.0815	669.221	0.05394	648.628	0.05927	611.254	0.04996	457.591	0.06709	438.166	0.09195	38.8558	0.10901	54.3882	0.0877	31.6643
0.08157	669.689	0.05398	649.043	0.05931	611.456	0.05	457.948	0.06714	438.303	0.09203	38.845	0.10911	54.4368	0.08777	31.7053
0.08163	670.13	0.05402	649.485	0.05936	611.884	0.05004	458.099	0.06719	438.562	0.0921	38.8665	0.1092	54.4767	0.08784	31.7217
0.0817	670.488	0.05406	649.595	0.05941	612.265	0.05008	458.277	0.06725	438.59	0.09218	38.8936	0.10928	54.5269	0.08791	31.7282
0.08176	670.626	0.0541	649.913	0.05946	612.692	0.05012	458.51	0.0673	438.768	0.09225	38.9026	0.10936	54.5478	0.08798	31.7397
0.08183	670.936	0.05414	650.079	0.05951	613.204	0.05016	458.702	0.06735	438.932	0.09232	38.9206	0.10945	54.5547	0.08805	31.7462
0.08189	671.267	0.05419	650.147	0.05956	613.347	0.0502	458.977	0.0674	439	0.0924	38.9278	0.10954	54.5894	0.08812	31.7709
0.08196	671.57	0.05424	650.492	0.0596	613.631	0.05024	459.114	0.06746	439.233	0.09248	38.9475	0.10963	54.6293	0.08819	31.7692
0.08202	671.866	0.05428	650.797	0.05965	613.881	0.05028	459.319	0.06753	439.396	0.09256	39.0016	0.10972	54.6865	0.08826	31.7709
0.08209	672.018	0.05433	651.391	0.05969	614.012	0.05032	459.608	0.06758	439.752	0.09263	39.0375	0.10981	54.7386	0.08834	31.779
0.08216	672.445	0.05437	651.832	0.05974	614.297	0.05036	459.868	0.06764	440.012	0.0927	39.0771	0.1099	54.7715	0.08841	31.7938
0.08223	672.969	0.05442	652.15	0.05979	614.488	0.05041	460.239	0.06769	440.135	0.09277	39.0987	0.10999	54.8235	0.08848	31.8298
0.08229	673.409	0.05446	652.564	0.05984	614.927	0.05045	460.485	0.06775	440.463	0.09285	39.1311	0.11009	54.8652	0.08855	31.8364
0.08236	673.816	0.05451	652.813	0.05989	615.498	0.05049	460.815	0.06775	0	0.09293	39.1671	0.11017	54.9068	0.08862	31.838
0.08243	674.078	0.05455	653.227	0.05994	615.819	0.05053	461.089			0.093	39.1815	0.11025	54.9433	0.08869	31.8593
0.0825	674.546	0.05459	653.572	0.05999	616.259	0.05057	461.185			0.09307	39.2048	0.11034	54.9415	0.08877	31.8773
0.08256	674.987	0.05463	653.738	0.06004	616.568	0.05061	461.486			0.09315	39.2013	0.11042	54.9606	0.08884	31.8986
0.08263	675.276	0.05468	654.138	0.06008	616.96	0.05065	461.651			0.09323	39.2085	0.11051	54.9866	0.08891	31.9101
0.08269	675.621	0.05473	654.317	0.06013	617.4	0.05069	461.857			0.0933	39.2463	0.1106	55.0178	0.08898	31.9183
0.08276	675.841	0.05477	654.649	0.06018	617.59	0.05073	462.213			0.09338	39.2624	0.11069	55.0612	0.08905	31.9363
0.08282	676.186	0.05482	655.257	0.06023	617.958	0.05077	462.433			0.09345	39.2841	0.11078	55.0855	0.08912	31.9478
0.08289	676.585	0.05486	655.629	0.06028	618.208	0.05081	462.858			0.09353	39.2948	0.11088	55.1323	0.08919	31.9723
0.08295	676.813	0.0549	655.933	0.06033	618.469	0.05085	463.146			0.0936	39.3038	0.11097	55.1861	0.08926	31.9772
0.08302	677.095	0.05494	656.057	0.06038	618.873	0.05089	463.283			0.09368	39.3362	0.11106	55.2554	0.08933	31.9756
0.08309	677.316	0.05498	656.071	0.06043	619.159	0.05093	463.53			0.09376	39.3506	0.11114	55.3075	0.08941	31.9936
0.08315	677.75	0.05502	656.334	0.06048	619.658	0.05097	463.667			0.09383	39.3686	0.11123	55.3249	0.08948	32.0083
0.08322	678.266	0.05507	656.458	0.06052	620.015	0.05101	463.901			0.0939	39.392	0.11132	55.3561	0.08955	32.0379
0.08329	678.693	0.05512	656.803	0.06057	620.133	0.05105	464.12			0.09398	39.41	0.1114	55.3942	0.08962	32.0607
0.08335	679.134	0.05516	657.203	0.06062	620.347	0.05109	464.257			0.09405	39.4388	0.11149	55.4306	0.0897	32.0641
0.08342	679.396	0.05521	657.563	0.06066	620.336	0.05113	464.627			0.09412	39.4442	0.11158	55.474	0.08977	32.0903
0.08349	679.789	0.05525	658.045	0.06071	620.478	0.05118	464.779			0.09419	39.4442	0.11167	55.4966	0.08984	32.1132
0.08355	680.292	0.05529	658.198	0.06075	620.633	0.05122	465.011			0.09427	39.437	0.11176	55.5381	0.08991	32.1394
0.08362	680.533	0.05534	658.502	0.0608	620.728	0.05126	465.368			0.09435	36.5904	0.11186	55.5971	0.08997	32.1444
0.08368	680.712	0.05538	658.86	0.06085	621.179	0.0513	465.602			0.09443	5.53268	0.11195	55.6474	0.09004	32.1345
0.08375	680.884	0.05543	659.04	0.0609	621.488	0.05134	465.876			0.09443	0	0.11203	55.7012	0.09012	32.1525
0.08381	681.201	0.05547	659.44	0.06095	621.774	0.05138	465.986					0.11212	55.7289	0.09019	32.1689
0.08388	681.718	0.05551	659.675	0.061	622.166	0.05142	466.04					0.11221	55.7532	0.09026	32.1952
0.08395	682.104	0.05556	659.951	0.06105	622.464	0.05146	466.163					0.1123	55.7862	0.09033	32.2148
0.08402	682.607	0.0556	660.31	0.06109	622.856	0.0515	466.178					0.11239	55.8156	0.09041	32.218
0.08409	683.047	0.05565	660.559	0.06114	623.07	0.0515	0					0.11247	55.8556	0.09048	32.2426
0.08415	683.447	0.0557	661.125	0.06119	623.319							0.11256	55.8747	0.09056	32.2639
0.08422	683.957	0.05574	661.498	0.06124	623.795							0.11265	55.9111	0.09063	32.2836
0.08428	684.26	0.05578	661.718	0.06129	624.127							0.11274	55.9545	0.09069	32.2967
0.08435	684.522	0.05582	662.05	0.06134	624.663							0.11283	55.9995	0.09076	32.2836
0.08441	684.694	0.05586	662.05	0.0614	625.209							0.11291	56.0412	0.09083	32.2803
0.08448	684.88	0.05591	662.298	0.06144	625.637							0.113	56.062	0.0909	32.282
0.08454	685.217	0.05595	662.52	0.06149	626.124							0.11309	56.0862	0.09098	32.2918
0.08461	685.459	0.05599	662.602	0.06153	626.232							0.11318	56.1262	0.09105	32.3
0.08468	685.817	0.05604	663.072	0.06158	626.469							0.11327	56.1695	0.09112	32.3065
0.08475	686.217	0.05608	663.375	0.06163	626.707							0.11336	56.2215	0.0912	32.3392
0.08482	686.651	0.05613	663.721	0.06167	626.79							0.11344	56.2563	0.09127	32.377
0.08488	687.277	0.05617	664.107	0.06172	627.075							0.11354	56.3083	0.09134	32.4228
0.08495	687.601	0.05622	664.411	0.06177	627.349							0.11362	56.3725	0.09141	32.4458
0.08501	687.787	0.05626	664.894	0.06182	627.776							0.11371	56.4193	0.09148	32.4441
0.08508	687.953	0.0563	665.116	0.06187	628.216							0.1138	56.4748	0.09155	32.4687
0.08514	688.159	0.05635	665.336	0.06192	628.359							0.11389	56.5043	0.09162	32.4949
0.08521	688.566	0.05639	665.764	0.06197	628.656							0.11398	56.5476	0.09169	32.5211
0.08527	688.883	0.05643	666.013	0.06201	628.87							0.11408	56.6222	0.09176	32.5374
0.08534	689.248	0.05648	666.455	0.06206	629.108							0.11417	56.6743	0.09183	32.5408
0.08541	689.703	0.05653	666.869	0.06211	629.393							0.11425	56.7298	0.09191	32.5538
0.08548	690.123	0.05657	667.297	0.06215	629.453							0.11434	56.7592	0.09198	32.5719
0.08555	690.729	0.05662	667.752	0.0622	629.785							0.11443	56.7801	0.09205	32.5997
0.08561	691.197	0.05666	667.863	0.06225	630.035							0.11452	56.8269	0.09212	32.6292
0.08568	691.549	0.0567	668.015	0.0623	630.237							0.1146	56.8529	0.09219	32.6227
0.08574	691.921	0.05674	668.181	0.06235	630.713							0.11468	56.8824	0.09226	32.626
0.08581	692.244	0.05678	668.25	0.0624	631.057							0.11477	56.8963	0.09234	32.644
0.08587	692.727	0.05683	668.512	0.06245	631.497							0.11486	56.9188	0.09241	32.6505
0.08594	693.106	0.05687	668.595	0.0625	631.806							0.11495	56.9709	0.09248	32.662
0.086	693.36	0.05692	668.94	0.06255	631.901							0.11504	57.0125	0.09255	32.6571
0.08607	693.629	0.05696	669.409	0.06259	632.258							0.11513	57.0662	0.09262	32.6751
0.08614	693.905	0.057	669.644	0.06264	632.448							0.11522	57.1096	0.09269	32.6996
0.0862	694.346	0.05705	669.948	0.06269	632.662							0.11532	57.16	0.09276	32.7226
0.08627	694.67	0.05709	670.128	0.06274	632.995							0.11541	57.2293	0.09283	32.7488
0.08634	694.911	0.05713	670.363	0.06279	633.244							0.11549	57.2831	0.09291	32.7488
0.0864	695.269	0.05718	670.638	0.06284	633.648							0.11558	57.3247	0.09298	32.7668
0.08647	695.599	0.05722	670.776	0.06288	633.791							0.11566	57.3403	0.09306	32.793
0.08654	695.965	0.05727	671.205	0.06293	633.969							0.11575	57.3559	0.09312	32.8029
0.0866	696.281	0.05731	671.453	0.06298	634.326							0.11584	57.3941	0.09319	32.8193
0.08667	696.516	0.05736	671.688	0.06303	634.492							0.11593	57.4288	0.09326	32.816
0.08673	696.874	0.05741	672.13	0.06307	634.778							0.11602	57.4687	0.09333	32.8209
0.0868	697.239	0.05745	672.447	0.06312	634.932							0.11611	57.4999	0.0934	32.8422
0.08687	697.715	0.0575	673.014	0.06317	635.182							0.11621	57.538	0.09347	32.8487
0.08693	698.114	0.05754	673.441	0.06322	635.669							0.1163	57.6126	0.09354	32.8537
0.087	698.348	0.05758	673.649	0.06327	636.049							0.11639	57.6767	0.09361	32.8553
0.08706	698.693	0.05763	673.966	0.06332	636.774							0.11647	57.7236	0.09369	32.8701
0.08713	699.093	0.05767	674.021	0.06337	637.5							0.11655	57.7288	0.09376	32.9061
0.0872	699.643	0.05771	674.091	0.06342	637.904							0.11665	57.7323	0.09384	32.9437
0.08727	700.201	0.05776	674.228	0.06346	638.237							0.11673	57.7808	0.09391	32.988
0.08734	700.553	0.0578	674.38	0.06351	638.367							0.11682	57.8103	0.09398	32.9978
0.08741	700.953	0.05784	674.781	0.06355	638.594							0.11691	57.8485	0.09406	33.0159
0.08747	701.297	0.05789	674.878	0.0636	638.926							0.11699	57.8815	0.09413	33.042
0.08753	701.745	0.05793	675.002	0.06365	639.188							0.11708	57.9075	0.09419	33.0519
0.08759	702.096	0.05797	675.223	0.06371	639.722							0.11718	57.9613	0.09426	33.0617
0.08766	702.158	0.05801	675.375	0.06376	640.186							0.11727	58.0219	0.09433	33.0486
0.08772	702.399	0.05806	675.706	0.0638	640.614							0.11736	58.0723	0.0944	33.0617
0.08779	702.758	0.0581	675.955	0.06385	641.007							0.11744	58.1017	0.09447	33.0912
0.08786	703.233	0.05814	676.258	0.0639	641.161							0.11753	58.1138	0.09455	33.1092
0.08793	703.791	0.05819	676.769	0.06395	641.541							0.11762	58.1503	0.09462	33.1387
0.088	704.197	0.05823	677.073	0.06399	641.803							0.11771	58.1781	0.09469	33.16
0.08807	704.707	0.05828	677.639	0.06404	641.85							0.11779	58.211	0.09477	33.1862
0.08814	705.203	0.05833	678.261	0.06409	642.064							0.11788	58.2439	0.09485	33.2206
0.0882	705.699	0.05837	678.743	0.06414	642.195							0.11797	58.2648	0.09491	33.2386
0.08826	706.092	0.05841	679.213	0.06419	642.516							0.11807	58.3289	0.09498	33.2468
0.08832	706.174	0.05845	679.378	0.06424	642.813							0.11816	58.3844	0.09505	33.2288
0.08839	706.347	0.0585	679.668	0.06429	643.062							0.11824	58.4313	0.09512	33.2141
0.08846	706.623	0.05854	680	0.06433	643.538							0.11833	58.4712	0.09519	33.2272
0.08852	706.967	0.05858	680.221	0.06438	643.728							0.11842	58.492	0.09526	33.2337
0.08859	707.483	0.05863	680.677	0.06443	643.919							0.11851	58.5492	0.09533	33.2566
0.08866	707.814	0.05868	681.091	0.06447	644.085							0.1186	58.5978	0.09541	33.2796
0.08873	708.179	0.05872	681.56	0.06452	644.192							0.11868	58.6343	0.09548	33.3057
0.0888	708.662	0.05876	681.919	0.06457	644.549							0.11877	58.6638	0.09556	33.3451
0.08887	709.206	0.05881	682.016	0.06461	644.608							0.11886	58.681	0.09562	33.368
0.08893	709.709	0.05885	682.444	0.06467	644.798							0.11895	58.7314	0.09569	33.3811
0.08899	709.833	0.05889	682.721	0.06472	645.262							0.11904	58.7713	0.09576	33.3713
0.08906	710.026	0.05894	682.983	0.06476	645.571							0.11912	58.7955	0.09584	33.3729
0.08912	710.349	0.05898	683.341	0.06481	645.987							0.11921	58.8163	0.09591	33.3975
0.08919	710.639	0.05902	683.493	0.06486	646.308							0.1193	58.8303	0.09598	33.4123
0.08925	711.045	0.05907	683.783	0.06491	646.629							0.1194	58.8927	0.09605	33.427
0.08932	711.259	0.05911	683.99	0.06496	647.009							0.11949	58.9638	0.09612	33.4352
0.08939	711.534	0.05916	684.225	0.065	647.116							0.11957	59.0228	0.0962	33.4467
0.08946	711.975	0.0592	684.681	0.06505	647.354							0.11966	59.0766	0.09627	33.4794
0.08953	712.437	0.05924	684.93	0.0651	647.687							0.11976	59.106	0.09634	33.5007
0.08959	712.933	0.05929	685.22	0.06515	647.912							0.11985	59.1546	0.09641	33.5138
0.08965	713.188	0.05933	685.482	0.0652	648.376							0.11993	59.2066	0.09648	33.5154
0.08972	713.422	0.05937	685.634	0.06526	648.769							0.12001	59.2274	0.09655	33.5106
0.08979	713.842	0.05942	686.034	0.0653	649.291							0.1201	59.2413	0.09662	33.5302
0.08986	714.228	0.05946	686.186	0.06535	649.696							0.12019	59.2552	0.09669	33.5351
0.08992	714.738	0.05951	686.434	0.06539	649.696							0.12028	59.3055	0.09676	33.5531
0.08998	715.013	0.05955	686.931	0.06544	649.838							0.12037	59.361	0.09683	33.5662
0.09005	715.172	0.0596	687.346	0.06548	649.945							0.12046	59.4027	0.0969	33.5646
0.09012	715.578	0.05964	687.829	0.06553	650.159							0.12055	59.4477	0.09698	33.5908
0.09019	716.047	0.05969	688.133	0.06558	650.468							0.12064	59.4824	0.09705	33.6039
0.09025	716.619	0.05973	688.492	0.06563	650.694							0.12074	59.5378	0.09712	33.6105
0.09032	717.005	0.05978	688.92	0.06568	651.252							0.12082	59.5934	0.09719	33.6202
0.09039	717.328	0.05982	689.044	0.06573	651.716							0.1209	59.6195	0.09726	33.6301
0.09046	717.797	0.05986	689.334	0.06578	652.001							0.12099	59.6437	0.09733	33.6645
0.09052	718.148	0.0599	689.527	0.06583	652.417							0.12108	59.661	0.0974	33.6793
0.09059	718.534	0.05995	689.721	0.06588	652.655							0.12116	59.6957	0.09747	33.6858
0.09065	718.83	0.05999	690.204	0.06592	653.071							0.12125	59.7443	0.09755	33.6973
0.09072	719.071	0.06004	690.632	0.06597	653.356							0.12134	59.7963	0.09762	33.6956
0.09078	719.505	0.06009	691.267	0.06602	653.594							0.12143	59.8605	0.09769	33.7104
0.09085	719.815	0.06013	691.778	0.06607	653.986							0.12153	59.9125	0.09776	33.7235
0.09091	720.125	0.06017	691.944	0.06612	654.117							0.12162	59.9715	0.09783	33.7399
0.09097	720.36	0.06021	692.193	0.06617	654.355							0.12171	60.0409	0.0979	33.7661
0.09104	720.539	0.06025	692.289	0.06622	654.676							0.12179	60.0825	0.09798	33.7891
0.09111	721.007	0.06029	692.468	0.06627	654.938							0.12188	60.1121	0.09805	33.8349
0.09118	721.448	0.06034	692.69	0.06632	655.341							0.12197	60.1328	0.09813	33.8807
0.09125	721.917	0.06038	692.897	0.06636	655.472							0.12205	60.171	0.0982	33.9135
0.09131	722.296	0.06043	693.449	0.06641	655.579							0.12214	60.2161	0.09827	33.9381
0.09138	722.599	0.06047	693.835	0.06645	655.746							0.12223	60.2438	0.09834	33.9463
0.09145	723.225	0.06052	694.167	0.0665	655.734							0.12232	60.2855	0.09841	33.979
0.09151	723.804	0.06056	694.567	0.06654	655.995							0.12241	60.3219	0.09848	34.0004
0.09157	724.252	0.0606	694.705	0.06659	656.185							0.12251	60.3722	0.09854	33.9987
0.09164	724.583	0.06065	695.106	0.06664	656.447							0.1226	60.4398	0.09861	34.0036
0.09171	724.762	0.06069	695.396	0.06669	656.851							0.12268	60.4693	0.09868	34.0134
0.09177	725.189	0.06074	695.561	0.06674	656.946							0.12277	60.504	0.09876	34.0429
0.09184	725.643	0.06078	0	0.06679	657.243							0.12286	60.5249	0.09883	34.0577
0.09191	726.146			0.06684	657.529							0.12295	60.5578	0.0989	34.074
0.09198	726.663			0.06688	657.671							0.12304	60.6046	0.09898	34.0987
0.09205	727.008			0.06693	657.981							0.12312	60.6359	0.09905	34.1117
0.09212	727.435			0.06698	658.087							0.12321	60.6826	0.09912	34.1396
0.09218	727.814			0.06703	658.397							0.1233	60.7191	0.09919	34.1642
0.09224	728.076			0.06708	658.741							0.12339	60.7572	0.09926	34.1658
0.09231	728.289			0.06714	658.967							0.12348	60.8127	0.09933	34.1675
0.09237	728.385			0.06719	659.49							0.12356	60.8301	0.0994	34.1608
0.09244	728.661			0.06723	659.835							0.12365	60.8665	0.09947	34.174
0.0925	728.971			0.06728	660.108							0.12374	60.8995	0.09954	34.1953
0.09257	729.26			0.06732	660.346							0.12383	60.9377	0.09962	34.2133
0.09264	729.639			0.06737	660.346							0.12392	60.9914	0.09969	34.2297
0.09271	729.991			0.06742	660.631							0.12401	61.0192	0.09976	34.2411
0.09278	730.576			0.06746	660.81							0.12409	61.0521	0.09984	34.269
0.09284	731.21			0.06751	660.964							0.12419	61.0954	0.09991	34.3066
0.09291	731.596			0.06756	661.332							0.12427	61.1267	0.09998	34.3214
0.09297	731.865			0.06761	661.57							0.12436	61.1752	0.10005	34.3493
0.09304	731.968			0.06766	661.986							0.12445	61.2047	0.10012	34.3542
0.0931	732.271			0.06771	662.164							0.12453	61.236	0.10019	34.3722
0.09317	732.671			0.06775	662.224							0.12463	61.2741	0.10026	34.3935
0.09323	732.967			0.0678	662.557							0.12472	61.321	0.10033	34.3804
0.0933	733.325			0.06785	662.664							0.12482	61.3955	0.1004	34.3837
0.09337	733.621			0.0679	662.925							0.12491	61.4458	0.10048	34.3918
0.09344	734.062			0.06795	663.222							0.12499	61.4892	0.10055	34.4181
0.09351	734.627			0.06799	663.425							0.12508	61.5256	0.10062	34.4672
0.09357	735.013			0.06804	663.793							0.12517	61.5516	0.10069	34.4836
0.09363	735.343			0.0681	664.007							0.12525	61.6054	0.10076	34.4951
0.0937	735.509			0.06815	664.435							0.12533	61.6297	0.10083	34.4983
0.09377	735.798			0.0682	665.005							0.12542	61.6418	0.10091	34.5164
0.09383	736.191			0.06825	665.267							0.12551	61.6696	0.10098	34.541
0.0939	736.508			0.06829	665.576							0.1256	61.7026	0.10105	34.5507
0.09396	736.907			0.06834	665.778							0.12569	61.7546	0.10111	34.5639
0.09403	737.211			0.06839	665.932							0.12578	61.8066	0.10119	34.5655
0.0941	737.61			0.06843	666.182							0.12587	61.85	0.10126	34.572
0.09416	738.189			0.06848	666.194							0.12597	61.9055	0.10133	34.6015
0.09423	738.588			0.06853	666.503							0.12606	61.9593	0.1014	34.6065
0.0943	738.995			0.06858	666.812							0.12615	62.0234	0.10148	34.631
0.09436	739.346			0.06863	667.014							0.12623	62.0564	0.10155	34.6539
0.09443	739.773			0.06867	667.323							0.12631	62.0789	0.10162	34.6753
0.0945	740.276			0.06872	667.418							0.1264	62.1015	0.10169	34.6998
0.09456	740.614			0.06877	667.739							0.12649	62.1258	0.10176	34.7047
0.09463	740.951			0.06882	668.001							0.12658	62.1813	0.10183	34.7097
0.0947	741.248			0.06886	668.096							0.12667	62.2281	0.1019	34.7113
0.09476	741.558			0.06891	668.369							0.12676	62.2593	0.10198	34.7293
0.09483	742.019			0.06896	668.5							0.12685	62.3114	0.10204	34.7588
0.09489	742.274			0.06901	668.773							0.12695	62.3651	0.10211	34.767
0.09496	742.522			0.06906	669.13							0.12704	62.4397	0.10218	34.7833
0.09502	742.805			0.06911	669.297							0.12712	62.4779	0.10226	34.803
0.09509	743.184			0.06916	669.451							0.1272	62.4831	0.10234	34.8341
0.09516	743.797			0.0692	0							0.12729	62.5022	0.10241	34.8735
0.09523	744.258											0.12738	62.5247	0.10248	34.8899
0.09529	744.63											0.12747	62.5663	0.10255	34.9013
0.09536	745.002											0.12755	62.5958	0.10263	34.9144
0.09543	745.409											0.12764	62.608	0.1027	34.9275
0.09549	745.987											0.12773	62.6409	0.10276	34.9439
0.09555	746.284											0.12783	62.6721	0.10283	34.9357
0.09562	746.449											0.12792	62.7398	0.1029	34.9308
0.09568	746.697											0.12801	62.7918	0.10297	34.9357
0.09575	747.014											0.12809	62.8143	0.10304	34.9538
0.09582	747.544											0.12818	62.856	0.10312	34.9849
0.09589	748.054											0.12827	62.8838	0.10319	35.0013
0.09595	748.536											0.12836	62.9219	0.10326	35.0274
0.09603	749.046											0.12844	62.967	0.10334	35.0504
0.09609	749.508											0.12853	62.9913	0.10341	35.0701
0.09616	750.128											0.12862	63.0294	0.10348	35.1028
0.09622	750.507											0.12872	63.0658	0.10355	35.1045
0.09628	750.7											0.12881	63.1301	0.10361	35.0979
0.09635	750.954											0.12889	63.1751	0.10368	35.1012
0.09641	751.189											0.12898	63.1907	0.10376	35.0946
0.09648	751.637											0.12907	63.2306	0.10383	35.111
0.09655	752.105											0.12916	63.2654	0.1039	35.1208
0.09661	752.47											0.12925	63.3035	0.10397	35.1241
0.09669	752.89											0.12934	63.3364	0.10405	35.1585
0.09676	753.297											0.12942	63.3538	0.10412	35.1945
0.09682	753.889											0.12951	63.4024	0.10419	35.2436
0.09689	754.316											0.1296	63.444	0.10426	35.2617
0.09695	754.447											0.12968	63.4874	0.10433	35.2666
0.09702	754.689											0.12977	63.5289	0.1044	35.2879
0.09708	754.943											0.12986	63.5532	0.10447	35.3027
0.09715	755.295											0.12995	63.6122	0.10454	35.3289
0.09721	755.646											0.13005	63.673	0.10461	35.3436
0.09728	755.839											0.13014	63.7371	0.10469	35.3502
0.09735	756.149											0.13023	63.803	0.10476	35.3763
0.09742	756.48											0.13031	63.8342	0.10484	35.401
0.09748	757.003											0.13041	63.8793	0.10491	35.437
0.09755	757.589											0.1305	63.9262	0.10498	35.4566
0.09761	757.885											0.13058	63.9765	0.10505	35.4566
0.09768	758.257											0.13066	64.0129	0.10512	35.4697
0.09775	758.636											0.13075	64.0077	0.10519	35.4796
0.09781	759.139											0.13084	64.0337	0.10526	35.4992
0.09788	759.67											0.13093	64.0788	0.10533	35.5124
0.09794	759.952											0.13102	64.1378	0.1054	35.514
0.09801	760.255											0.13111	64.2054	0.10547	35.5304
0.09808	760.627											0.1312	64.254	0.10555	35.55
0.09814	761.096											0.13129	64.3147	0.10562	35.5729
0.09821	761.557											0.13139	64.3685	0.10569	35.5959
0.09828	761.75											0.13147	64.4153	0.10576	35.604
0.09835	762.088											0.13155	64.4621	0.10583	35.6319
0.09841	762.515											0.13164	64.4656	0.1059	35.6434
0.09848	762.928											0.13172	64.4812	0.10597	35.6647
0.09854	763.355											0.13181	64.5107	0.10604	35.6827
0.09861	763.534											0.1319	64.5436	0.10612	35.6876
0.09867	763.775											0.13199	64.5991	0.10619	35.7106
0.09874	764.058											0.13208	64.6373	0.10626	35.722
0.0988	764.34											0.13218	64.6789	0.10633	35.7367
0.09887	764.685											0.13227	64.7344	0.1064	35.745
0.09893	764.864											0.13236	64.7847	0.10647	35.7548
0.099	765.174											0.13244	64.8298	0.10654	35.7826
0.09907	765.67											0.13253	64.8437	0.10662	35.8121
0.09914	766.214											0.13262	64.8697	0.10669	35.8531
0.09921	766.793											0.1327	64.9131	0.10676	35.8776
0.09927	767.076											0.13279	64.9529	0.10683	35.8776
0.09934	767.337											0.13288	65.0033	0.10691	35.8989
0.09941	767.764											0.13297	65.0398	0.10698	35.9186
0.09947	768.109											0.13306	65.0779	0.10704	35.9367
0.09953	768.46											0.13316	65.142	0.10711	35.9497
0.0996	768.577											0.13325	65.1958	0.10718	35.9349
0.09966	768.777											0.13333	65.2478	0.10725	35.9464
0.09973	769.218											0.13342	65.2687	0.10733	35.9612
0.0998	769.652											0.13351	65.2912	0.1074	35.9792
0.09987	770.217											0.1336	65.3328	0.10747	36.0038
0.09994	770.637											0.13368	65.3623	0.10754	36.012
0.10001	771.023											0.13377	65.4109	0.10762	36.0398
0.10007	771.574											0.13386	65.4352	0.10769	36.071
0.10014	772.07											0.13395	65.4629	0.10776	36.1021
0.1002	772.552											0.13404	65.5098	0.10783	36.1185
0.10026	772.821											0.13413	65.5514	0.1079	36.1037
0.10033	773.028											0.13421	65.5999	0.10797	36.1102
0.10039	773.42											0.1343	65.6312	0.10804	36.1266
0.10046	773.765											0.13439	65.6606	0.10811	36.1398
0.10053	774.212											0.13448	65.7075	0.10819	36.1693
0.10059	774.633											0.13457	65.7492	0.10826	36.1823
0.10067	775.032											0.13466	65.7959	0.10834	36.2134
0.10074	775.653											0.13474	65.8254	0.10841	36.2544
0.10081	776.204											0.13483	65.8514	0.10848	36.2773
0.10087	776.693											0.13492	65.9069	0.10855	36.2987
0.10093	776.92											0.13501	65.9555	0.10862	36.2872
0.101	777.024											0.1351	66.0162	0.10869	36.2987
0.10106	777.423											0.13519	66.0562	0.10876	36.3232
0.10113	777.774											0.13528	66.0925	0.10883	36.3314
0.10119	778.16											0.13538	66.148	0.1089	36.3462
0.10126	778.463											0.13547	66.2018	0.10897	36.3428
0.10133	778.704											0.13555	66.2556	0.10905	36.3543
0.1014	779.159											0.13564	66.2903	0.10912	36.3822
0.10147	779.662											0.13573	66.3076	0.10919	36.4051
0.10153	780.144											0.13582	66.3579	0.10926	36.4379
0.1016	780.502											0.1359	66.3892	0.10933	36.4461
0.10166	780.695											0.13598	66.4186	0.1094	36.4575
0.10173	781.06											0.13607	66.436	0.10948	36.4854
0.10179	781.391											0.13616	66.4533	0.10955	36.4969
0.10186	781.681											0.13625	66.5105	0.10961	36.5182
0.10192	782.004											0.13634	66.5678	0.10968	36.5214
0.10199	782.218											0.13643	66.6198	0.10976	36.528
0.10206	782.707											0.13652	66.6667	0.10983	36.5525
0.10212	783.237											0.13662	66.7031	0.1099	36.5657
0.10219	783.623											0.13671	66.7621	0.10997	36.5837
0.10225	783.995											0.13679	66.8002	0.11005	36.5869
0.10232	784.243											0.13688	66.8332	0.11012	36.6082
0.10239	784.691											0.13696	66.8505	0.11019	36.6312
0.10246	785.104											0.13705	66.8557	0.11026	36.6393
0.10252	785.407											0.13714	66.8956	0.11033	36.6557
0.10259	785.738											0.13723	66.9216	0.1104	36.6672
0.10265	785.952											0.13732	66.9581	0.11047	36.6935
0.10272	786.303											0.1374	67.0083	0.11054	36.7393
0.10278	786.62											0.1375	67.0448	0.11061	36.7623
0.10285	0											0.1376	67.1332	0.11068	36.7901
												0.13769	67.2234	0.11075	36.8048
												0.13777	67.2806	0.11083	36.8245
												0.13785	67.3137	0.1109	36.8573
												0.13794	67.3292	0.11098	36.8884
												0.13803	67.3882	0.11105	36.9211
												0.13812	67.435	0.11112	36.931
												0.1382	67.468	0.11119	36.9326
												0.13829	67.494	0.11126	36.9621
												0.13838	67.5079	0.11133	36.9653
												0.13848	67.5634	0.1114	36.9637
												0.13857	67.6241	0.11147	36.9588
												0.13865	67.6675	0.11154	36.9605
												0.13874	67.7074	0.11161	36.9948
												0.13883	67.7195	0.11169	37.0129
												0.13892	67.7577	0.11176	37.0424
												0.13901	67.8097	0.11183	37.0833
												0.13909	67.8461	0.11191	37.1128
												0.13918	67.8947	0.11198	37.1538
												0.13927	67.919	0.11205	37.1783
												0.13937	67.9814	0.11212	37.1931
												0.13945	68.0526	0.11218	37.1914
												0.13954	68.1046	0.11225	37.1848
												0.13963	68.1479	0.11233	37.2013
												0.13972	68.1861	0.1124	37.2127
												0.13981	68.2434	0.11247	37.2291
												0.1399	68.3006	0.11254	37.2553
												0.13998	68.3335	0.11262	37.2733
												0.14007	68.3716	0.11269	37.3176
												0.14016	68.4011	0.11276	37.3389
												0.14025	68.4393	0.11283	37.3389
												0.14033	68.4861	0.1129	37.3389
												0.14042	68.5174	0.11297	37.3389
												0.14051	68.5521	0.11304	37.3667
												0.1406	68.5919	0.11311	37.388
												0.1407	68.6596	0.11318	37.4028
												0.14079	68.7272	0.11326	37.4289
												0.14088	68.7689	0.11333	37.4388
												0.14096	68.8018	0.11341	37.4748
												0.14105	68.8192	0.11348	37.5027
												0.14114	68.8556	0.11354	37.5158
												0.14123	68.918	0.11362	37.5288
												0.14131	68.9406	0.11369	37.5354
												0.14139	68.9701	0.11376	37.5633
												0.14149	68.9978	0.11383	37.5797
												0.14158	69.0464	0.1139	37.5862
												0.14167	69.1158	0.11397	37.5944
												0.14176	69.1608	0.11404	37.5944
												0.14185	69.2198	0.11412	37.6108
												0.14194	69.2632	0.11419	37.6272
												0.14203	69.3083	0.11426	37.6354
												0.14212	69.3586	0.11433	37.6517
												0.1422	69.3759	0.1144	37.6632
												0.14229	69.3968	0.11447	37.6993
												0.14237	69.4089	0.11454	37.7189
												0.14246	69.4366	0.11462	37.7353
												0.14255	69.4921	0.11469	37.7632
												0.14264	69.5338	0.11476	37.7648
												0.14273	69.5893	0.11483	37.7812
												0.14283	69.6362	0.1149	37.8008
												0.14292	69.6812	0.11497	37.8073
												0.14301	69.7541	0.11504	37.8188
												0.14309	69.7818	0.11512	37.8287
												0.14318	69.8026	0.11519	37.8631
												0.14326	69.8269	0.11526	37.8991
												0.14335	69.8599	0.11533	37.927
												0.14344	69.9137	0.11541	37.9515
												0.14353	69.9501	0.11548	37.9597
												0.14362	69.9952	0.11555	37.9859
												0.14371	70.0455	0.11561	38.0072
												0.14381	70.094	0.11568	37.999
												0.1439	70.1651	0.11575	38.0072
												0.14398	70.2015	0.11582	38.0055
												0.14407	70.2224	0.1159	38.0219
												0.14416	70.2501	0.11597	38.0596
												0.14425	70.2744	0.11604	38.0793
												0.14433	70.3195	0.11611	38.1055
												0.14442	70.3437	0.11619	38.1235
												0.14451	70.3698	0.11626	38.1432
												0.1446	70.3975	0.11633	38.1759
												0.14469	70.4201	0.1164	38.1792
												0.14478	70.4565	0.11647	38.1841
												0.14486	70.4618	0.11654	38.1923
												0.14495	68.4618	0.11661	38.2103
												0.14505	28.1335	0.11668	38.2382
												0.14505	0	0.11675	38.2496
														0.11683	38.2841
														0.11691	38.3135
														0.11698	38.3529
														0.11705	38.397
														0.11711	38.4004
														0.11719	38.4053
														0.11726	38.4134
														0.11733	38.4233
														0.1174	38.4429
														0.11747	38.4413
														0.11754	38.4479
														0.11761	38.4544
														0.11769	38.4839
														0.11776	38.5281
														0.11783	38.5429
														0.1179	38.5625
														0.11797	38.5707
														0.11804	38.5855
														0.11811	38.61
														0.11818	38.6182
														0.11825	38.6248
														0.11833	38.6494
														0.1184	38.6755
														0.11847	38.723
														0.11854	38.7427
														0.11862	38.7509
														0.11869	38.7689
														0.11876	38.7886
														0.11883	38.8098
														0.1189	38.8181
														0.11897	38.8393
														0.11904	38.8476
														0.11911	38.8623
														0.11918	38.8918
														0.11925	38.8984
														0.11932	38.8901
														0.1194	38.9065
														0.11947	38.9328
														0.11955	38.9803
														0.11962	39.0163
														0.11969	39.0343
														0.11976	39.0523
														0.11983	39.0737
														0.1199	39.1064
														0.11996	39.1064
														0.12004	39.0949
														0.12011	39.1129
														0.12018	39.1293
														0.12026	39.1621
														0.12033	39.1932
														0.1204	39.2129
														0.12048	39.2424
														0.12055	39.2604
														0.12062	39.2833
														0.12068	39.2915
														0.12075	39.2833
														0.12082	39.298
														0.12089	39.3013
														0.12097	39.3275
														0.12104	39.3488
														0.12111	39.3587
														0.12119	39.3865
														0.12126	39.4111
														0.12133	39.4438
														0.12139	39.4602
														0.12147	39.4553
														0.12154	39.4733
														0.12161	39.4897
														0.12168	39.511
														0.12175	39.5372
														0.12183	39.552
														0.1219	39.5781
														0.12198	39.6109
														0.12205	39.6388
														0.12211	39.6634
														0.12219	39.6667
														0.12226	39.6814
														0.12233	39.6879
														0.1224	39.7011
														0.12247	39.7174
														0.12254	39.7125
														0.12261	39.7338
														0.12269	39.7535
														0.12275	39.7764
														0.12282	39.7911
														0.1229	39.7911
														0.12297	39.8107
														0.12304	39.8222
														0.12311	39.8436
														0.12318	39.8632
														0.12325	39.8779
														0.12332	39.8976
														0.1234	39.9124
														0.12347	39.932
														0.12354	39.9484
														0.12361	39.9418
														0.12369	39.9484
														0.12376	39.968
														0.12383	39.9812
														0.1239	40.0204
														0.12397	40.0352
														0.12405	40.0631
														0.12412	40.1007
														0.12418	40.1253
														0.12425	40.1417
														0.12432	40.1335
														0.12439	40.1515
														0.12447	40.1728
														0.12454	40.1941
														0.12461	40.2302
														0.12468	40.2449
														0.12476	40.2744
														0.12483	40.3203
														0.1249	40.3481
														0.12497	40.3727
														0.12504	40.3808
														0.12511	40.3858
														0.12518	40.4071
														0.12525	40.4332
														0.12532	40.4595
														0.1254	40.471
														0.12547	40.5005
														0.12555	40.5398
														0.12562	40.5693
														0.12568	40.5889
														0.12575	40.5774
														0.12583	40.5823
														0.1259	40.6134
														0.12597	40.6298
														0.12603	40.6446
														0.12611	40.6495
														0.12618	40.6643
														0.12626	40.7003
														0.12633	40.7315
														0.1264	40.7592
														0.12647	40.7544
														0.12654	40.7511
														0.12661	40.7756
														0.12668	40.7904
														0.12675	40.8166
														0.12682	40.8264
														0.1269	40.833
														0.12697	40.8755
														0.12704	40.9002
														0.12711	40.9263
														0.12718	40.9427
														0.12726	40.9591
														0.12733	40.9985
														0.1274	41.0148
														0.12747	41.0279
														0.12754	41.0328
														0.12761	41.0361
														0.12768	41.0689
														0.12775	41.0754
														0.12782	41.0836
														0.12789	41.0901
														0.12797	41.0967
														0.12804	41.1426
														0.12811	41.1787
														0.12818	41.2082
														0.12826	41.2327
														0.12833	41.2376
														0.1284	41.2687
														0.12847	41.2884
														0.12853	41.2917
														0.1286	41.2901
														0.12868	41.2933
														0.12875	41.331
														0.12882	41.3605
														0.1289	41.3916
														0.12897	41.4276
														0.12905	41.4505
														0.12912	41.4849
														0.12919	41.5128
														0.12925	41.5177
														0.12932	41.5144
														0.12939	41.5112
														0.12946	41.5276
														0.12953	41.539
														0.12961	41.5504
														0.12968	41.5702
														0.12976	41.5832
														0.12983	41.6193
														0.1299	41.6455
														0.12997	41.6455
														0.13004	41.639
														0.13011	41.6258
														0.13018	41.6487
														0.13025	41.675
														0.13032	41.6881
														0.13039	41.7126
														0.13047	41.734
														0.13054	41.7814
														0.13062	41.8175
														0.13068	41.8323
														0.13075	41.8453
														0.13083	41.8519
														0.1309	41.8732
														0.13097	41.8978
														0.13104	41.9125
														0.13111	41.9355
														0.13118	41.9436
														0.13126	41.9698
														0.13132	42.0042
														0.13139	42.0091
														0.13147	42.0206
														0.13154	42.0321
														0.13161	42.055
														0.13168	42.0829
														0.13175	42.0927
														0.13182	42.1222
														0.1319	42.1369
														0.13197	42.1533
														0.13203	42.1779
														0.1321	42.1877
														0.13218	42.1976
														0.13225	42.2237
														0.13233	42.2598
														0.1324	42.3056
														0.13247	42.3254
														0.13254	42.3384
														0.13262	42.3515
														0.13269	42.3646
														0.13275	42.3925
														0.13282	42.3843
														0.13289	42.381
														0.13296	42.3941
														0.13303	42.4187
														0.13311	42.4514
														0.13318	42.4728
														0.13325	42.5006
														0.13333	42.5202
														0.1334	42.553
														0.13347	42.5857
														0.13354	42.5923
														0.1336	42.5923
														0.13368	42.6005
														0.13375	42.6185
														0.13382	42.6513
														0.13389	42.6743
														0.13397	42.6923
														0.13404	42.725
														0.13412	42.7611
														0.13419	42.8086
														0.13425	42.8151
														0.13432	42.8037
														0.1344	42.8069
														0.13447	42.8167
														0.13454	42.843
														0.1346	42.8496
														0.13468	42.8496
														0.13475	42.8725
														0.13483	42.9003
														0.1349	42.9412
														0.13497	42.9576
														0.13504	42.9691
														0.13511	42.9888
														0.13518	42.9969
														0.13525	43.0183
														0.13532	43.033
														0.13539	43.0363
														0.13547	43.0592
														0.13554	43.0723
														0.13561	43.1018
														0.13568	43.1231
														0.13575	43.1198
														0.13583	43.1493
														0.1359	43.1755
														0.13597	43.2066
														0.13604	43.2033
														0.13611	43.1902
														0.13618	43.1985
														0.13625	43.2066
														0.13632	43.223
														0.13639	43.2263
														0.13646	43.2214
														0.13653	43.246
														0.13661	43.2918
														0.13668	43.3393
														0.13675	43.3819
														0.13683	43.3967
														0.1369	43.4327
														0.13697	43.4589
														0.13704	43.4786
														0.1371	43.4802
														0.13717	43.4655
														0.13725	43.4851
														0.13732	43.4998
														0.1374	43.5326
														0.13747	43.567
														0.13754	43.5916
														0.13762	43.6211
														0.13769	43.644
														0.13776	43.6637
														0.13782	43.68
														0.13789	43.6784
														0.13796	43.6915
														0.13803	43.7047
														0.1381	43.7177
														0.13818	43.7439
														0.13825	43.7603
														0.13833	43.7915
														0.1384	43.8275
														0.13847	43.8554
														0.13854	43.8815
														0.13861	43.8717
														0.13868	43.8849
														0.13875	43.9078
														0.13882	43.9193
														0.13889	43.9373
														0.13896	43.9438
														0.13904	43.9782
														0.13912	44.0175
														0.13919	44.0437
														0.13925	44.065
														0.13932	44.0584
														0.13939	44.0667
														0.13947	44.0896
														0.13954	44.1076
														0.13961	44.1322
														0.13968	44.1371
														0.13975	44.1519
														0.13982	44.178
														0.13989	44.1977
														0.13996	44.219
														0.14003	44.2255
														0.14011	44.2485
														0.14018	44.2878
														0.14025	44.314
														0.14032	44.3435
														0.14039	44.3549
														0.14046	44.3746
														0.14053	44.4008
														0.1406	44.4156
														0.14067	44.4451
														0.14075	44.4549
														0.14082	44.4712
														0.1409	44.522
														0.14097	44.5614
														0.14104	44.6007
														0.14111	44.6219
														0.14119	44.6351
														0.14126	44.6678
														0.14132	44.6793
														0.14139	44.6908
														0.14146	44.6842
														0.14153	44.6875
														0.1416	44.717
														0.14168	44.7383
														0.14175	44.7661
														0.14182	44.7907
														0.1419	44.8153
														0.14197	44.8513
														0.14204	44.866
														0.1421	44.8775
														0.14217	44.8775
														0.14225	44.8775
														0.14232	44.9054
														0.14239	44.9267
[truncated: 343 more rows]

## Sheet: Figure 1h
beating degrees		15°SR		25°SR		35°SR		45°SR		55°SR		65°SR		75°SR
	Strain	Stress	Strain	Stress	Strain	Stress	Strain	Stress	Strain	Stress	Strain	Stress	Strain	Stress
		MPa		MPa		MPa		MPa		MPa		MPa		MPa
	1e-05	-0.3368	5e-05	-0.9184	6e-05	-1.1578	1e-05	-0.36441	4e-05	-0.75725	0	-0.30425	0.00028	-0.25688
	0.00022	0.05913	0.00043	0.5736	0.00046	0.39747	0.00026	0.05806	0.00043	0.17455	0	-0.228	0.00132	1.90064
	0.0007	3.6464	0.00106	9.96593	0.00113	9.934	0.00083	5.36312	0.00115	8.10525	3e-05	-0.21434	0.00279	10.874
	0.00124	13.6669	0.00173	30.5535	0.00183	30.1374	0.00148	20.3294	0.00194	27.3335	0.00012	0.4283	0.00424	27.7036
	0.00176	28.1006	0.00236	55.3769	0.00248	54.9073	0.00211	42.3342	0.00267	52.1112	0.00024	3.26821	0.0056	46.6269
	0.00226	42.5479	0.00299	77.6292	0.00313	78.7542	0.00271	66.1725	0.00338	75.5403	0.00034	7.96737	0.00695	64.0905
	0.00277	55.5397	0.00363	97.1483	0.0038	100.706	0.00332	88.1506	0.00412	96.5924	0.0004	12.6662	0.00833	79.9698
	0.00329	67.87	0.00428	115.152	0.00447	121.236	0.00395	108.021	0.00486	116.177	0.00046	15.9829	0.00974	94.7746
	0.00382	79.6399	0.00493	131.537	0.00516	139.981	0.00458	126.23	0.00562	134.959	0.00052	18.4427	0.01116	108.989
	0.00435	90.9685	0.00559	146.043	0.00584	157.28	0.00522	142.62	0.00638	152.743	0.00059	20.8684	0.01257	122.259
	0.00488	101.364	0.00624	158.604	0.00652	172.89	0.00586	158.891	0.00713	168.591	0.00065	23.2868	0.01399	134.647
	0.0054	110.834	0.0069	169.31	0.0072	187.237	0.00649	174.282	0.00789	182.854	0.00071	25.8574	0.01541	146.244
	0.00593	119.812	0.00755	178.183	0.00789	200.782	0.00713	189.35	0.00865	195.982	0.00078	28.2758	0.01683	158.745
	0.00646	127.636	0.00821	185.432	0.00857	213.173	0.00777	202.934	0.00941	207.146	0.00084	30.6737	0.01825	170.994
	0.00699	134.959	0.00888	192.15	0.00926	224.977	0.00841	215.637	0.01017	217.945	0.00091	33.1476	0.01968	182.406
	0.00753	141.884	0.00954	198.039	0.00995	236.279	0.00905	227.561	0.01093	228.215	0.00097	35.5869	0.02111	192.909
	0.00806	148.341	0.0102	203.178	0.01063	246.363	0.00969	237.474	0.01169	237.582	0.00104	38.1988	0.02254	203.129
	0.00859	154.307	0.01086	207.845	0.01132	255.605	0.01033	247.476	0.01245	246.958	0.0011	40.8107	0.02396	213.097
	0.00912	159.662	0.01151	212.179	0.01201	264.14	0.01097	257.051	0.01322	255.451	0.00118	43.4158	0.02538	222.351
	0.00965	164.736	0.01217	216.88	0.01269	272.199	0.01161	265.274	0.01398	263.207	0.00125	46.2629	0.0268	230.875
	0.01018	169.471	0.01283	221.444	0.01338	279.905	0.01225	273.16	0.01474	270.719	0.00132	49.0474	0.02824	238.962
	0.01071	173.994	0.01349	225.696	0.01407	286.891	0.01289	280.591	0.0155	277.748	0.00138	51.7424	0.02966	246.732
	0.01125	178.35	0.01415	230.006	0.01476	293.78	0.01353	287.42	0.01626	284.641	0.00144	54.2231	0.03109	253.894
	0.01178	182.362	0.01481	234.235	0.01544	300.266	0.01417	294.308	0.01702	291.278	0.00151	56.4829	0.03251	260.861
	0.01231	186.569	0.01547	238.361	0.01613	306.619	0.01481	300.638	0.01779	297.65	0.00157	58.9772	0.03393	267.609
	0.01284	190.546	0.01613	242.221	0.01681	312.898	0.01545	306.144	0.01855	303.835	0.00164	61.3338	0.03536	273.806
	0.01337	194.072	0.01679	245.828	0.0175	318.713	0.01609	311.681	0.01931	309.952	0.0017	63.6901	0.03678	280.44
	0.0139	197.726	0.01745	249.954	0.01819	324.529	0.01673	317.555	0.02007	315.823	0.00177	66.0326	0.03821	286.596
	0.01443	201.039	0.01811	253.872	0.01888	329.919	0.01737	322.994	0.02083	321.263	0.00184	68.2921	0.03965	292.339
	0.01497	204.327	0.01877	257.733	0.01957	335.356	0.01801	328.123	0.0216	326.79	0.00191	70.7868	0.04107	298.186
	0.0155	207.631	0.01943	261.398	0.02025	340.624	0.01865	333.37	0.02236	331.935	0.00197	73.2811	0.04249	303.823
	0.01603	210.612	0.02009	265.004	0.02094	345.281	0.01929	338.19	0.02312	336.776	0.00204	75.6859	0.04392	309.379
	0.01656	213.772	0.02075	269.072	0.02163	350.365	0.01993	342.966	0.02388	341.793	0.0021	77.9731	0.04534	314.821
	0.01709	216.932	0.02141	272.748	0.02231	355.547	0.02057	347.83	0.02464	346.78	0.00217	80.0622	0.04677	319.964
	0.01763	220.066	0.02207	276.505	0.023	360.387	0.02121	352.237	0.02541	351.65	0.00224	82.2815	0.0482	325.065
	0.01816	223.038	0.02273	280.02	0.02369	365.179	0.02185	356.777	0.02616	356.922	0.0023	84.4313	0.04963	330.661
	0.01869	225.789	0.02339	283.408	0.02438	369.654	0.02249	361.331	0.02692	361.586	0.00237	86.5398	0.05105	336.193
	0.01922	228.642	0.02405	287.061	0.02506	374.08	0.02313	365.782	0.02769	365.965	0.00243	88.5857	0.05247	341.392
	0.01975	231.436	0.02471	290.622	0.02575	378.371	0.02377	370.175	0.02845	370.589	0.0025	90.486	0.0539	346.356
	0.02028	234.289	0.02537	294.194	0.02644	382.529	0.02441	374.361	0.02921	375.056	0.00257	92.6427	0.05533	351.579
	0.02081	237.16	0.02603	297.813	0.02712	386.663	0.02505	378.783	0.02998	379.759	0.00263	94.9454	0.05676	356.656
	0.02135	239.732	0.02668	301.408	0.02781	390.844	0.02569	382.836	0.03073	384.374	0.0027	97.1438	0.05818	361.799
	0.02188	242.389	0.02735	305.142	0.02849	395.576	0.02633	387.036	0.0315	388.822	0.00277	99.3145	0.0596	366.795
	0.02241	245.046	0.02801	308.703	0.02918	399.965	0.02697	391.326	0.03226	393.348	0.00284	101.409	0.06103	371.191
	0.02294	247.61	0.02866	312.16	0.02987	403.964	0.02761	395.202	0.03302	397.904	0.0029	103.732	0.06246	376.739
	0.02347	250.352	0.02932	315.917	0.03056	408.353	0.02825	399.388	0.03378	402.381	0.00297	105.965	0.06389	381.67
	0.024	252.915	0.02998	319.097	0.03125	412.145	0.02889	403.442	0.03455	406.485	0.00303	108.053	0.06531	386.35
	0.02453	255.496	0.03064	322.601	0.03193	416.217	0.02953	407.318	0.03531	411.109	0.0031	110.203	0.06674	391.589
	0.02507	258.102	0.0313	326	0.03262	420.265	0.03017	411.504	0.03607	415.468	0.00316	112.221	0.06816	396.254
	0.0256	260.538	0.03196	329.411	0.0333	423.923	0.03081	415.307	0.03683	419.621	0.00323	114.33	0.06959	401.736
	0.02613	263	0.03262	333.249	0.03399	427.959	0.03146	419.198	0.03759	424.069	0.00329	116.473	0.07101	406.598
	0.02666	265.393	0.03328	336.821	0.03468	432.166	0.0321	423.207	0.03835	428.134	0.00336	118.456	0.07244	411.508
	0.02719	268.007	0.03394	340.693	0.03537	436.396	0.03273	427.187	0.03911	432.591	0.00342	120.467	0.07387	416.622
	0.02772	270.588	0.0346	344.15	0.03606	440.383	0.03337	431.328	0.03987	437.069	0.00349	122.416	0.07529	421.827
	0.02825	273.126	0.03526	347.366	0.03675	444.382	0.03401	435.117	0.04064	441.31	0.00356	124.511	0.07672	427.253
	0.02879	275.613	0.03592	350.823	0.03743	448.406	0.03466	439.052	0.0414	445.659	0.00363	126.73	0.07814	431.746
	0.02932	277.913	0.03658	354.407	0.03812	452.161	0.0353	443.002	0.04216	450.039	0.0037	128.797	0.07957	436.934
	0.02985	280.459	0.03724	358.014	0.0388	456.075	0.03594	446.967	0.04292	454.142	0.00376	130.857	0.081	441.623
	0.03038	282.853	0.0379	361.529	0.03949	459.793	0.03658	450.961	0.04368	458.561	0.00383	132.736	0.08242	446.964
	0.03091	284.999	0.03856	365.032	0.04017	463.561	0.03722	454.543	0.04445	462.756	0.0039	134.699	0.08384	451.661
	0.03144	287.443	0.03922	368.558	0.04086	467.95	0.03786	458.449	0.04521	467.154	0.00396	136.717	0.08527	456.697
	0.03198	289.802	0.03988	371.946	0.04155	472.072	0.0385	462.458	0.04597	471.434	0.00402	138.458	0.0867	461.338
	0.03251	292.298	0.04054	375.345	0.04224	475.9	0.03914	466.364	0.04673	475.694	0.00409	140.157	0.08813	466.849
	0.03304	294.904	0.04119	378.618	0.04293	479.899	0.03978	470.476	0.04749	480.419	0.00415	141.794	0.08955	471.457
	0.03357	297.272	0.04186	381.834	0.04361	483.252	0.04042	474.412	0.04825	484.798	0.00422	143.61	0.09098	476.614
	0.0341	299.673	0.04252	385.591	0.0443	486.971	0.04106	478.332	0.04901	489.385	0.00429	145.525	0.0924	481.109
	0.03463	302.118	0.04318	389.013	0.04499	490.836	0.0417	482.253	0.04978	493.486	0.00436	147.314	0.09383	486.104
	0.03517	304.46	0.04384	392.551	0.04567	494.713	0.04234	485.879	0.05054	497.587	0.00443	149.228	0.09525	490.616
	0.0357	306.828	0.0445	396.285	0.04636	498.944	0.04298	489.712	0.0513	501.708	0.00449	151.094	0.09668	495.41
	0.03623	309.212	0.04516	399.811	0.04705	503.065	0.04362	493.735	0.05206	505.8	0.00456	152.966	0.09811	500.333
	0.03676	311.708	0.04582	403.429	0.04774	507.21	0.04426	497.789	0.05283	510.396	0.00463	154.943	0.09954	505.11
	0.03729	314.127	0.04648	406.622	0.04842	511.1	0.04489	501.857	0.05359	514.852	0.00469	156.628	0.10097	509.985
	0.03782	316.478	0.04714	409.399	0.04911	515.05	0.04554	505.91	0.05435	519.202	0.00475	158.251	0.10239	514.899
	0.03836	318.871	0.04779	412.234	0.0498	519.11	0.04618	510.11	0.05511	523.659	0.00482	159.784	0.10381	519.774
	0.03889	321.127	0.04845	415.253	0.05049	522.854	0.04682	513.987	0.05587	527.619	0.00488	161.323	0.10524	524.455
	0.03942	323.47	0.04911	418.145	0.05117	526.694	0.04746	517.849	0.05663	531.51	0.00495	163.03	0.10667	529.087
	0.03995	325.718	0.04977	420.888	0.05186	530.339	0.0481	521.607	0.05739	535.558	0.00502	164.653	0.10809	534.051
	0.04048	327.975	0.05043	424.023	0.05254	534.242	0.04874	525.101	0.05815	539.654	0.00508	166.303	0.10952	538.594
	0.04101	330.377	0.05109	427.18	0.05323	538.692	0.04938	529.036	0.05892	543.672	0.00516	168.002	0.11095	0
	0.04155	332.642	0.05175	0	0.05392	542.911	0.05002	533.045	0.05968	548.1	0.00523	169.743
	0.04208	335.138			0.05461	547.117	0.05066	536.936	0.06044	553.016	0.00529	171.657
	0.04261	337.514			0.05529	550.945	0.0513	541.107	0.0612	557.307	0.00535	173.301
	0.04314	339.796			0.05598	0	0.05194	545.5	0.06197	561.53	0.00542	174.799
	0.04367	342.062					0.05258	549.641	0.06273	566.416	0.00548	176.29
	0.0442	344.234					0.05322	553.592	0.06349	570.249	0.00555	177.781
	0.04473	346.465					0.05386	557.188	0.06425	573.741	0.00561	179.452
	0.04527	0					0.0545	561.035	0.06501	578.334	0.00568	180.957
							0.05515	564.882	0.06577	582.509	0.00574	182.476
							0.05578	568.95	0.06653	586.127	0.00581	184.065
							0.05642	572.944	0.06729	590.593	0.00589	185.604
							0.05706	577.145	0.06806	596.055	0.00596	187.379
							0.0577	581.862	0.06882	600.415	0.00602	188.988
							0.05834	585.664	0.06958	604.053	0.00608	190.396
							0.05898	578.324	0.07034	608.9	0.00615	191.839
							0.05962	0	0.0711	613.24	0.00622	193.17
									0.07187	616.371	0.00628	194.641
									0.07263	620.428	0.00635	196.055
									0.07339	624.953	0.00641	197.394
									0.07415	629.059	0.00648	198.788
									0.07492	603.146	0.00655	200.147
									0.07568	0	0.00661	201.604
											0.00668	202.936
											0.00675	204.149
											0.00681	205.481
											0.00688	206.819
											0.00695	208.317
											0.00701	209.767
											0.00707	211.071
											0.00714	212.472
											0.00721	213.844
											0.00728	215.377
											0.00734	216.834
											0.0074	218.047
											0.00747	219.351
											0.00754	220.613
											0.00761	222.035
											0.00768	223.547
											0.00774	224.823
											0.00781	226.12
											0.00788	227.424
											0.00794	228.797
											0.008	230.066
											0.00807	230.996
											0.00813	232.036
											0.0082	233.125
											0.00827	234.283
											0.00833	235.566
											0.0084	236.703
											0.00847	237.966
											0.00854	239.221
											0.00861	240.428
											0.00867	241.642
											0.00873	242.578
											0.0088	243.569
											0.00886	244.603
											0.00893	245.664
											0.00899	246.877
											0.00906	247.959
											0.00913	249.138
											0.00921	250.47
											0.00927	251.781
											0.00933	253.036
											0.0094	253.882
											0.00946	254.742
											0.00953	255.72
											0.00959	256.643
											0.00966	257.745
											0.00972	258.723
											0.00979	259.743
											0.00987	260.852
											0.00993	261.948
											0.01	263.099
											0.01006	264.001
											0.01013	264.826
											0.0102	265.783
											0.01026	266.706
											0.01033	267.732
											0.01039	268.585
											0.01046	269.42
											0.01053	270.434
											0.01059	271.386
											0.01066	272.422
											0.01073	273.338
											0.0108	274.248
											0.01086	275.312
											0.01093	276.249
											0.01099	277.201
											0.01106	278.055
											0.01112	278.839
											0.01119	279.727
											0.01125	280.49
											0.01132	281.225
											0.01138	281.91
											0.01145	282.631
											0.01152	283.604
											0.01159	284.542
											0.01166	285.514
											0.01172	286.382
											0.01179	287.089
											0.01186	287.97
											0.01192	288.845
											0.01198	289.678
											0.01205	290.378
											0.01211	290.987
											0.01218	291.833
											0.01225	292.666
											0.01232	293.478
											0.01238	294.366
											0.01245	295.136
											0.01252	296.053
											0.01259	296.914
											0.01265	297.656
											0.01271	298.327
											0.01278	298.852
											0.01284	299.538
											0.01291	300.237
											0.01298	300.916
											0.01304	301.693
											0.01311	302.344
											0.01318	303.156
											0.01325	304.107
											0.01331	304.968
											0.01338	305.801
											0.01344	306.451
											0.01351	307.261
											0.01358	308.074
											0.01364	308.756
											0.0137	309.486
											0.01377	310.065
											0.01385	310.747
											0.01391	311.553
											0.01398	312.269
											0.01404	312.986
											0.01411	313.544
											0.01418	314.164
											0.01424	314.86
											0.01431	315.452
											0.01437	316.107
											0.01444	316.658
											0.01451	317.291
											0.01457	318.077
											0.01464	318.69
											0.0147	319.351
											0.01477	319.958
											0.01484	320.585
											0.0149	321.267
											0.01497	321.728
											0.01503	322.224
											0.0151	322.803
											0.01517	323.388
											0.01523	324.098
											0.0153	324.622
											0.01536	325.166
											0.01543	325.717
											0.0155	326.282
											0.01557	327.074
											0.01564	327.77
											0.0157	328.411
											0.01577	328.948
											0.01584	329.478
											0.0159	330.209
											0.01596	330.76
											0.01603	331.18
											0.01609	331.635
											0.01616	332.131
											0.01623	332.744
											0.01629	333.267
											0.01636	333.798
											0.01643	334.404
											0.0165	334.887
											0.01657	335.493
											0.01663	336.016
											0.01669	336.416
											0.01676	336.877
											0.01682	337.291
											0.01689	337.863
											0.01695	338.414
											0.01702	338.869
											0.01709	339.461
											0.01717	340.123
											0.01723	340.908
											0.0173	341.528
											0.01736	341.879
											0.01742	342.279
											0.01749	342.609
											0.01756	343.036
											0.01762	343.478
											0.01769	343.808
											0.01776	344.297
											0.01783	344.8
											0.01789	345.42
											0.01796	345.978
											0.01802	346.302
											0.01809	346.75
											0.01816	347.204
											0.01822	347.673
											0.01829	348.183
											0.01835	348.493
											0.01842	348.872
											0.01849	349.278
											0.01855	349.788
											0.01862	350.339
											0.01868	350.725
											0.01875	351.214
											0.01882	351.731
											0.01889	352.22
											0.01895	352.75
											0.01901	353.129
											0.01908	353.577
											0.01915	354.066
											0.01921	354.507
											0.01928	354.934
											0.01934	355.155
											0.01941	355.534
											0.01948	356.105
											0.01955	356.753
											0.01961	357.552
											0.01968	358.151
											0.01975	358.73
											0.01982	359.364
											0.01988	359.922
											0.01994	360.487
											0.02	360.776
											0.02007	361.135
											0.02014	361.713
											0.02021	362.23
											0.02028	362.836
											0.02034	363.284
											0.02041	363.697
											0.02048	364.235
											0.02055	364.662
											0.02061	365.158
											0.02067	365.44
											0.02074	365.633
											0.0208	366.019
											0.02087	366.377
											0.02093	366.86
											0.021	367.335
											0.02107	367.776
											0.02114	368.396
											0.02121	368.871
											0.02127	369.326
											0.02134	369.636
											0.0214	369.884
											0.02147	370.366
											0.02153	370.752
											0.0216	371.193
											0.02166	371.613
											0.02173	371.971
											0.0218	372.529
											0.02187	373.087
											0.02194	373.625
											0.022	374.086
											0.02207	374.389
											0.02213	374.81
											0.0222	375.161
											0.02226	375.519
											0.02233	375.864
											0.0224	376.063
											0.02246	376.484
											0.02253	376.89
											0.0226	377.262
											0.02266	377.655
											0.02273	377.999
											0.0228	378.523
											0.02287	378.991
											0.02293	379.37
											0.02299	379.742
											0.02306	379.991
											0.02313	380.369
											0.02319	380.748
											0.02326	381.031
											0.02332	381.375
											0.02339	381.616
											0.02346	382.071
											0.02353	382.656
											0.0236	383.187
											0.02366	383.676
											0.02373	383.952
											0.0238	384.351
											0.02386	384.82
											0.02392	385.088
											0.02398	385.302
											0.02405	385.481
											0.02412	385.832
											0.02419	386.294
											0.02425	386.68
											0.02432	387.127
											0.02439	387.493
											0.02446	387.954
											0.02453	388.547
											0.02459	388.939
											0.02465	389.277
											0.02472	389.477
											0.02478	389.684
											0.02485	390.007
											0.02491	390.242
											0.02498	390.565
											0.02505	390.889
											0.02512	391.316
											0.02519	391.978
											0.02525	392.494
											0.02532	392.97
											0.02538	393.383
											0.02545	393.789
											0.02551	394.334
											0.02558	394.726
											0.02564	395.133
											0.02571	395.574
											0.02578	396.001
											0.02585	396.621
											0.02592	397.041
											0.02598	397.351
											0.02605	397.661
											0.02611	397.888
											0.02618	398.281
											0.02624	398.584
											0.02631	398.853
											0.02638	399.17
											0.02645	399.501
											0.02651	400.031
											0.02658	400.417
											0.02664	400.692
											0.02671	401.058
											0.02678	401.388
											0.02685	401.808
											0.02691	402.126
											0.02697	402.277
											0.02704	402.539
											0.02711	402.773
											0.02717	403.186
											0.02723	403.579
											0.0273	403.834
											0.02737	404.22
											0.02744	404.633
											0.02751	405.191
											0.02757	405.708
											0.02764	405.97
											0.02771	406.286
											0.02778	406.583
											0.02784	407.031
											0.0279	407.437
											0.02796	407.588
											0.02803	407.864
											0.0281	408.174
											0.02817	408.601
											0.02824	409.166
											0.0283	409.559
											0.02837	410.034
											0.02844	410.482
											0.02851	410.895
											0.02857	411.295
											0.02863	411.474
											0.02869	411.681
											0.02876	411.901
											0.02883	412.19
											0.02889	412.624
											0.02896	412.914
											0.02903	413.341
											0.0291	413.844
											0.02917	414.285
											0.02923	414.678
											0.0293	414.829
											0.02936	415.008
											0.02943	415.305
											0.02949	415.573
											0.02956	415.918
											0.02962	416.124
											0.02969	416.372
											0.02976	416.751
											0.02983	417.151
											0.0299	417.668
											0.02996	417.936
											0.03003	418.136
											0.03009	418.473
											0.03016	418.728
											0.03022	419.073
											0.03029	419.3
											0.03036	419.528
											0.03042	419.92
											0.03049	420.293
											0.03055	420.678
											0.03062	420.995
											0.03069	421.298
											0.03076	421.78
											0.03082	422.104
											0.03089	422.421
											0.03095	422.607
											0.03102	422.717
											0.03109	423.041
											0.03115	423.385
											0.03122	423.875
											0.03128	424.295
											0.03135	424.605
											0.03142	425.108
											0.03149	425.563
											0.03155	426.093
											0.03162	426.5
											0.03169	426.72
											0.03176	427.154
											0.03182	427.581
											0.03188	427.912
											0.03194	428.139
											0.03201	428.284
											0.03208	428.67
											0.03214	429.055
											0.03221	429.469
											0.03228	429.944
											0.03235	430.289
											0.03242	430.778
											0.03249	431.281
											0.03255	431.715
											0.03261	432.038
											0.03268	432.149
											0.03274	432.424
											0.03281	432.72
											0.03287	433.017
											0.03294	433.375
											0.03301	433.637
											0.03309	434.112
											0.03315	434.684
											0.03321	435.028
											0.03328	435.269
											0.03334	435.407
											0.03341	435.724
											0.03347	436.13
											0.03354	436.413
											0.0336	436.751
											0.03367	436.992
											0.03374	437.371
											0.03381	437.901
											0.03387	438.245
											0.03394	438.576
											0.03401	438.748
											0.03407	439.024
											0.03414	439.41
											0.0342	439.644
											0.03427	439.899
											0.03433	440.065
											0.0344	440.368
											0.03447	440.898
											0.03454	441.27
											0.0346	441.628
											0.03467	441.959
											0.03474	442.324
											0.0348	442.799
											0.03487	443.13
											0.03493	443.433
											0.035	443.667
											0.03507	443.902
											0.03513	444.322
											0.03519	444.563
											0.03526	444.783
											0.03533	445.004
											0.0354	445.259
											0.03547	445.72
											0.03553	446.072
											0.0356	446.32
											0.03567	446.588
											0.03573	446.899
											0.0358	447.408
											0.03586	447.691
											0.03592	447.829
											0.03599	448.056
											0.03606	448.325
											0.03613	448.8
											0.03619	449.2
											0.03626	449.544
											0.03633	449.978
											0.0364	450.322
											0.03647	450.777
											0.03653	451.08
											0.03659	451.177
											0.03665	451.328
											0.03672	451.439
											0.03679	451.68
											0.03685	451.921
											0.03692	452.114
											0.03699	452.486
											0.03706	452.906
											0.03713	453.492
											0.03719	453.967
											0.03725	454.194
											0.03732	454.456
											0.03739	454.697
											0.03745	455.035
											0.03752	455.379
											0.03758	455.655
											0.03765	456.006
											0.03772	456.316
											0.03779	456.771
											0.03786	457.246
											0.03792	457.46
											0.03799	457.756
											0.03805	458.031
											0.03812	458.369
											0.03818	458.769
											0.03825	459.01
											0.03832	459.34
											0.03838	459.706
											0.03845	460.098
											0.03851	460.532
											0.03858	460.739
											0.03865	461.063
											0.03872	461.469
											0.03878	461.814
											0.03885	462.172
											0.03891	462.358
											0.03898	462.613
											0.03905	462.902
											0.03911	463.192
											0.03918	463.584
											0.03924	463.756
											0.03931	463.991
											0.03938	464.404
											0.03945	464.818
											0.03951	465.32
											0.03958	465.616
											0.03965	465.92
											0.03972	466.354
											0.03978	466.719
											0.03984	467.029
											0.0399	467.091
											0.03997	467.208
											0.04004	467.552
											0.04011	467.897
											0.04017	468.365
											0.04024	468.786
											0.04031	469.144
											0.04038	469.619
											0.04045	469.998
											0.04051	470.37
											0.04057	470.522
											0.04064	470.584
											0.0407	470.859
											0.04077	471.107
											0.04083	471.472
											0.0409	471.762
											0.04097	472.017
											0.04104	472.52
											0.04111	472.981
											0.04117	473.36
											0.04124	473.546
											0.0413	473.649
											0.04137	473.98
											0.04143	474.249
											0.0415	474.545
											0.04156	474.848
											0.04163	475.027
											0.0417	475.413
											0.04177	475.847
											0.04183	476.219
											0.0419	476.543
											0.04197	476.715
											0.04203	477.046
											0.0421	477.315
											0.04216	477.569
											0.04223	477.81
											0.04229	477.962
											0.04236	478.368
											0.04243	478.865
											0.0425	479.23
											0.04256	479.595
											0.04263	479.836
											0.0427	480.249
											0.04277	480.628
											0.04283	480.862
											0.04289	481.09
											0.04296	481.193
											0.04303	481.407
											0.04309	481.744
											0.04315	481.978
											0.04322	482.172
											0.04329	482.364
											0.04336	482.86
											0.04343	483.487
											0.04349	483.956
											0.04356	484.396
											0.04362	484.624
											0.04369	484.941
											0.04376	485.403
											0.04382	485.623
											0.04388	485.83
											0.04395	485.981
											0.04402	486.284
											0.04409	486.766
											0.04416	487.152
											0.04422	487.6
											0.04429	487.979
											0.04436	488.358
											0.04443	488.813
											0.04449	489.013
											0.04455	489.137
											0.04461	489.233
											0.04468	489.405
											0.04475	489.777
											0.04481	490.087
											0.04488	490.459
											0.04495	490.879
											0.04502	491.334
											0.04509	491.933
											0.04515	492.257
											0.04521	492.388
											0.04528	492.512
											0.04535	492.657
											0.04541	492.988
											0.04548	493.173
											0.04554	493.408
											0.04561	493.745
											0.04568	494.09
											0.04575	494.634
											0.04581	494.978
											0.04588	495.172
											0.04595	495.426
											0.04601	495.647
											0.04608	495.991
											0.04614	496.315
											0.04621	496.528
											0.04627	496.804
											0.04634	497.052
											0.04641	497.472
											0.04647	497.769
											0.04654	497.893
											0.04661	498.223
											0.04668	498.506
											0.04674	498.857
											0.04681	499.146
											0.04687	499.264
											0.04694	499.511
											0.04701	499.746
											0.04707	500.111
											0.04713	500.455
											0.0472	500.621
											0.04727	500.91
											0.04734	501.303
											0.04741	501.847
											0.04747	502.398
											0.04754	502.681
											0.04761	503.005
											0.04768	503.37
											0.04774	503.762
											0.0478	504.093
											0.04786	504.162
											0.04793	504.375
											0.048	504.665
											0.04806	505.002
											0.04813	505.478
											0.0482	505.808
											0.04827	506.208
											0.04834	506.683
											0.0484	507.097
											0.04847	507.455
											0.04853	507.544
											0.04859	507.641
											0.04866	507.848
											0.04873	508.027
											0.04879	508.343
											0.04886	508.53
											0.04893	508.743
											0.049	509.164
											0.04907	509.632
											0.04913	510.148
											0.04919	510.383
											0.04926	510.603
											0.04933	510.975
											0.04939	511.272
											0.04946	511.602
											0.04952	511.781
											0.04959	512.002
											0.04966	512.401
											0.04973	512.815
											0.04979	513.324
											0.04986	513.662
											0.04993	513.91
											0.04999	514.248
											0.05006	514.523
											0.05012	514.881
											0.05018	515.109
											0.05025	515.247
											0.05032	515.598
											0.05039	515.935
											0.05045	516.315
											0.05052	516.611
											0.05059	516.845
											0.05066	517.272
											0.05072	517.623
											0.05079	517.975
											0.05085	518.264
											0.05092	518.45
											0.05099	518.857
											0.05105	519.173
											0.05111	519.394
											0.05118	519.566
											0.05125	519.704
											0.05132	520.138
											0.05138	520.572
											0.05145	520.999
											0.05151	521.364
											0.05158	521.598
											0.05165	522.053
											0.05172	522.494
											0.05178	522.763
											0.05184	522.956
											0.05191	523.059
											0.05198	523.403
											0.05205	523.741
											0.05211	524.079
											0.05218	524.458
											0.05225	524.692
											0.05232	525.098
											0.05238	525.505
											0.05245	525.739
											0.05251	525.953
											0.05257	526.014
											0.05264	526.235
											0.05271	526.573
											0.05277	526.848
											0.05284	527.261
											0.05291	527.626
											0.05298	528.157
											0.05305	528.708
											0.05311	528.984
											0.05317	529.176
											0.05324	529.252
											0.05331	529.438
											0.05337	529.762
											0.05344	529.996
											0.0535	530.368
											0.05357	530.665
											0.05364	531.037
											0.05371	531.526
											0.05377	531.87
											0.05384	532.187
											0.0539	532.407
											0.05397	532.607
											0.05404	532.938
											0.0541	533.138
											0.05417	533.372
											0.05423	533.538
											0.0543	533.703
											0.05437	534.088
											0.05443	534.371
											0.0545	534.654
											0.05457	534.977
											0.05463	535.287
											0.0547	535.653
											0.05477	535.845
											0.05483	536.017
											0.0549	536.272
											0.05496	536.569
											0.05503	537.044
											0.05509	537.361
											0.05516	537.609
											0.05523	537.912
											0.0553	538.243
											0.05537	538.725
											0.05543	539.111
											0.0555	539.462
											0.05557	539.813
											0.05564	540.11
											0.0557	540.51
											0.05576	540.744
											0.05582	540.785
											0.05589	540.985
											0.05595	541.247
											0.05602	541.729
											0.05609	542.197
											0.05616	542.549
											0.05623	543.01
											0.0563	543.41
											0.05636	543.92
											0.05642	544.278
											0.05649	544.415
											0.05655	544.594
											0.05662	544.76
											0.05669	545.091
											0.05675	545.49
											0.05682	545.8
											0.05689	546.207
											0.05696	546.627
											0.05703	547.199
											0.05709	547.674
											0.05715	547.819
											0.05722	548.032
											0.05729	548.267
											0.05735	548.583
											0.05741	548.873
											0.05748	549.004
											0.05755	549.279
											0.05762	549.61
											0.05769	550.065
											0.05775	550.574
											0.05782	550.781
											0.05788	551.029
											0.05795	551.27
											0.05802	551.587
											0.05808	551.987
											0.05814	552.09
											0.05821	552.269
											0.05828	552.593
											0.05835	552.986
											0.05841	553.447
											0.05848	553.682
											0.05855	554.026
											0.05862	554.46
											0.05868	554.825
											0.05875	555.287
											0.05881	555.562
											0.05888	555.838
											0.05895	556.127
											0.05901	556.355
											0.05907	556.63
											0.05914	556.747
											0.05921	556.981
											0.05928	557.415
											0.05935	557.829
											0.05941	558.318
											0.05948	558.621
											0.05955	558.876
											0.05961	559.255
											0.05968	559.606
											0.05974	559.972
											0.0598	560.095
											0.05987	560.212
											0.05994	560.543
											0.06001	560.853
											0.06007	561.294
											0.06014	561.68
											0.06021	561.976
											0.06028	562.431
											0.06034	562.803
											0.0604	563.175
											0.06047	563.382
											0.06053	563.464
											0.0606	563.692
											0.06066	563.905
											0.06073	564.215
											0.0608	564.532
											0.06087	564.76
											0.06094	565.152
											0.06101	565.497
											0.06107	565.827
											0.06113	566.096
											0.0612	566.289
											0.06127	566.702
											0.06133	567.06
											0.0614	567.363
											0.06146	567.715
											0.06153	567.976
											0.0616	568.418
											0.06167	568.865
											0.06173	569.306
											0.0618	569.72
											0.06186	569.94
											0.06193	570.257
											0.062	570.546
											0.06206	570.794
											0.06212	571.063
											0.06219	571.256
											0.06226	571.662
											0.06233	572.159
											0.06239	572.517
											0.06246	572.875
											0.06252	573.123
											0.06259	573.495
											0.06266	573.915
											0.06273	574.28
											0.06279	574.708
											0.06286	574.948
											0.06292	575.259
											0.06299	575.637
											0.06305	575.899
											0.06312	576.237
											0.06319	576.478
											0.06326	576.877
											0.06333	577.387
											0.06339	577.753
											0.06346	578.118
											0.06353	578.352
											0.06359	578.669
											0.06366	579.068
											0.06372	579.213
											0.06378	579.337
											0.06385	579.413
											0.06391	579.702
											0.06398	580.178
											0.06405	580.563
											0.06412	581.032
											0.06419	581.418
											0.06426	581.789
											0.06432	582.334
											0.06438	582.575
											0.06445	582.781
											0.06451	582.961
											0.06458	583.147
											0.06465	583.588
											0.06471	583.953
											0.06478	584.311
											0.06485	584.628
											0.06492	585
											0.06499	585.572
											0.06505	585.964
											0.06511	586.178
											0.06518	586.371
											0.06525	586.564
											0.06531	586.977
											0.06537	587.253
											0.06544	587.446
											0.06551	587.693
											0.06558	587.942
											0.06565	588.445
											0.06571	588.865
											0.06578	589.14
											0.06584	589.471
											0.06591	589.767
											0.06598	590.201
											0.06604	590.566
											0.0661	590.732
											0.06617	590.959
											0.06624	591.2
											0.06631	591.717
											0.06637	592.192
											0.06644	592.447
											0.06651	592.771
											0.06658	593.081
											0.06664	593.494
											0.06671	593.832
											0.06677	593.935
											0.06684	594.114
											0.0669	594.252
											0.06697	594.521
											0.06703	594.852
											0.0671	595.065
											0.06716	595.478
											0.06724	595.926
											0.06731	596.47
											0.06737	597.077
											0.06744	597.476
											0.06751	597.855
											0.06757	598.186
											0.06764	598.579
											0.0677	598.923
											0.06776	598.978
											0.06783	599.171
											0.0679	599.474
											0.06796	599.88
											0.06803	600.363
											0.0681	600.714
											0.06817	601.142
											0.06824	601.576
											0.0683	601.975
											0.06836	602.388
											0.06843	602.547
											0.06849	602.726
											0.06856	602.967
											0.06862	603.215
											0.06869	603.684
											0.06876	604.063
											0.06883	604.49
											0.0689	604.999
											0.06896	605.447
											0.06903	605.868
											0.06909	606.012
											0.06916	606.184
											0.06922	606.522
											0.06929	606.811
											0.06935	607.17
											0.06942	607.417
											0.06949	607.665
											0.06956	608.093
											0.06963	608.52
											0.06969	609.023
											0.06976	609.319
											0.06982	609.533
											0.06989	609.849
											0.06995	610.07
											0.07002	610.435
											0.07008	610.704
											0.07015	610.896
											0.07022	611.255
											0.07029	611.579
											0.07035	611.937
											0.07042	612.199
											0.07049	612.44
											0.07055	612.88
											0.07062	613.266
											0.07068	613.701
											0.07075	614.059
											0.07082	614.3
											0.07088	614.686
											0.07095	615.01
											0.07101	615.361
											0.07108	615.636
											0.07115	615.795
											0.07122	616.236
											0.07129	616.635
											0.07135	617.09
											0.07142	617.524
											0.07149	617.786
											0.07155	618.22
											0.07162	618.599
											0.07168	618.819
											0.07174	618.943
											0.0718	618.978
											0.07187	619.315
											0.07194	619.715
											0.07201	620.094
											0.07208	620.576
											0.07215	620.914
											0.07222	621.389
											0.07228	621.899
											0.07234	622.202
											0.07241	622.457
											0.07247	622.505
											0.07254	622.691
											0.07261	623.001
											0.07267	623.373
											0.07274	623.835
											0.07281	624.124
											0.07288	624.592
											0.07295	625.206
											0.07301	625.529
											0.07307	625.75
											0.07314	625.853
											0.07321	626.101
											0.07327	626.432
											0.07333	626.68
											0.0734	626.997
											0.07347	627.238
											0.07354	627.644
											0.07361	628.285
											0.07367	628.774
											0.07374	629.242
											0.0738	629.532
											0.07387	629.828
											0.07394	630.269
											0.074	630.545
											0.07406	630.793
											0.07413	630.944
											0.0742	631.233
											0.07427	631.805
											0.07433	632.212
											0.0744	632.549
											0.07447	632.859
											0.07454	633.218
											0.0746	633.72
											0.07467	634.044
											0.07473	634.313
											0.0748	634.561
											0.07486	634.823
											0.07493	635.257
											0.07499	635.519
											0.07506	635.76
											0.07512	636.07
											0.0752	636.421
											0.07527	636.993
											0.07533	637.51
											0.0754	637.951
											0.07547	638.316
											0.07553	638.591
											0.0756	639.053
											0.07566	639.342
											0.07572	639.48
											0.07579	639.707
											0.07586	639.997
											0.07592	640.486
											0.07599	640.913
											0.07606	641.299
											0.07613	641.781
											0.0762	642.153
											0.07626	642.621
											0.07632	642.939
											0.07639	643.069
											0.07645	643.276
											0.07652	643.4
											0.07658	643.676
											0.07665	643.992
											0.07672	644.302
											0.07679	644.785
											0.07686	645.253
											0.07693	645.866
											0.07699	646.3
											0.07705	646.41
											0.07712	646.693
											0.07718	647.003
											0.07725	647.375
											0.07731	647.726
											0.07738	647.926
											0.07745	648.285
											0.07752	648.622
											0.07759	649.083
											0.07765	649.566
											0.07772	649.772
											0.07778	650.062
											0.07785	650.337
											0.07791	650.627
											0.07798	650.978
											0.07804	651.102
											0.07811	651.357
											0.07818	651.722
											0.07825	652.135
											0.07831	652.556
											0.07838	652.742
											0.07845	653.045
											0.07851	653.417
											0.07858	653.727
											0.07864	654.106
											0.07871	654.361
											0.07878	654.664
											0.07884	655.091
											0.07891	655.463
											0.07897	655.883
											0.07904	656.159
											0.07911	656.441
											0.07918	656.841
											0.07925	657.192
											0.07931	657.619
											0.07938	657.874
											0.07945	658.17
											0.07951	658.625
											0.07957	659.045
											0.07963	659.459
											0.0797	659.665
											0.07977	659.948
											0.07983	660.513
											0.0799	660.995
											0.07997	661.532
											0.08004	661.953
											0.08011	662.304
											0.08018	662.807
											0.08024	663.193
											0.0803	663.551
											0.08037	663.709
											0.08043	663.744
											0.0805	663.998
											0.08056	664.274
											0.08063	664.695
											0.0807	665.046
											0.08077	665.287
											0.08084	665.762
											0.08091	666.265
											0.08097	666.727
											0.08103	666.989
											0.0811	667.133
											0.08117	667.547
											0.08123	667.898
											0.08129	668.27
											0.08136	668.587
											0.08143	668.794
											0.0815	669.221
											0.08157	669.689
											0.08163	670.13
											0.0817	670.488
											0.08176	670.626
											0.08183	670.936
											0.08189	671.267
											0.08196	671.57
											0.08202	671.866
											0.08209	672.018
											0.08216	672.445
											0.08223	672.969
											0.08229	673.409
											0.08236	673.816
											0.08243	674.078
											0.0825	674.546
											0.08256	674.987
											0.08263	675.276
											0.08269	675.621
											0.08276	675.841
											0.08282	676.186
											0.08289	676.585
											0.08295	676.813
											0.08302	677.095
											0.08309	677.316
											0.08315	677.75
											0.08322	678.266
											0.08329	678.693
											0.08335	679.134
											0.08342	679.396
											0.08349	679.789
											0.08355	680.292
											0.08362	680.533
											0.08368	680.712
											0.08375	680.884
											0.08381	681.201
											0.08388	681.718
											0.08395	682.104
											0.08402	682.607
											0.08409	683.047
											0.08415	683.447
											0.08422	683.957
											0.08428	684.26
											0.08435	684.522
											0.08441	684.694
											0.08448	684.88
											0.08454	685.217
											0.08461	685.459
											0.08468	685.817
											0.08475	686.217
											0.08482	686.651
											0.08488	687.277
											0.08495	687.601
											0.08501	687.787
											0.08508	687.953
											0.08514	688.159
											0.08521	688.566
											0.08527	688.883
											0.08534	689.248
											0.08541	689.703
											0.08548	690.123
											0.08555	690.729
											0.08561	691.197
											0.08568	691.549
											0.08574	691.921
											0.08581	692.244
											0.08587	692.727
											0.08594	693.106
											0.086	693.36
											0.08607	693.629
											0.08614	693.905
											0.0862	694.346
											0.08627	694.67
											0.08634	694.911
											0.0864	695.269
											0.08647	695.599
											0.08654	695.965
											0.0866	696.281
											0.08667	696.516
											0.08673	696.874
											0.0868	697.239
											0.08687	697.715
											0.08693	698.114
											0.087	698.348
											0.08706	698.693
											0.08713	699.093
											0.0872	699.643
											0.08727	700.201
											0.08734	700.553
											0.08741	700.953
											0.08747	701.297
											0.08753	701.745
											0.08759	702.096
											0.08766	702.158
											0.08772	702.399
											0.08779	702.758
											0.08786	703.233
											0.08793	703.791
											0.088	704.197
											0.08807	704.707
											0.08814	705.203
											0.0882	705.699
											0.08826	706.092
											0.08832	706.174
											0.08839	706.347
											0.08846	706.623
											0.08852	706.967
											0.08859	707.483
											0.08866	707.814
											0.08873	708.179
											0.0888	708.662
											0.08887	709.206
											0.08893	709.709
											0.08899	709.833
											0.08906	710.026
											0.08912	710.349
											0.08919	710.639
											0.08925	711.045
											0.08932	711.259
											0.08939	711.534
											0.08946	711.975
											0.08953	712.437
											0.08959	712.933
											0.08965	713.188
											0.08972	713.422
											0.08979	713.842
											0.08986	714.228
											0.08992	714.738
											0.08998	715.013
											0.09005	715.172
											0.09012	715.578
											0.09019	716.047
											0.09025	716.619
											0.09032	717.005
											0.09039	717.328
											0.09046	717.797
											0.09052	718.148
											0.09059	718.534
											0.09065	718.83
											0.09072	719.071
											0.09078	719.505
											0.09085	719.815
											0.09091	720.125
											0.09097	720.36
											0.09104	720.539
											0.09111	721.007
											0.09118	721.448
											0.09125	721.917
											0.09131	722.296
											0.09138	722.599
											0.09145	723.225
											0.09151	723.804
											0.09157	724.252
											0.09164	724.583
											0.09171	724.762
											0.09177	725.189
											0.09184	725.643
											0.09191	726.146
											0.09198	726.663
											0.09205	727.008
											0.09212	727.435
											0.09218	727.814
											0.09224	728.076
											0.09231	728.289
											0.09237	728.385
											0.09244	728.661
											0.0925	728.971
											0.09257	729.26
											0.09264	729.639
											0.09271	729.991
											0.09278	730.576
											0.09284	731.21
											0.09291	731.596
											0.09297	731.865
											0.09304	731.968
											0.0931	732.271
											0.09317	732.671
											0.09323	732.967
											0.0933	733.325
											0.09337	733.621
											0.09344	734.062
											0.09351	734.627
											0.09357	735.013
											0.09363	735.343
											0.0937	735.509
											0.09377	735.798
											0.09383	736.191
											0.0939	736.508
											0.09396	736.907
											0.09403	737.211
											0.0941	737.61
											0.09416	738.189
											0.09423	738.588
											0.0943	738.995
											0.09436	739.346
											0.09443	739.773
											0.0945	740.276
											0.09456	740.614
											0.09463	740.951
											0.0947	741.248
											0.09476	741.558
											0.09483	742.019
											0.09489	742.274
											0.09496	742.522
											0.09502	742.805
											0.09509	743.184
											0.09516	743.797
											0.09523	744.258
											0.09529	744.63
											0.09536	745.002
											0.09543	745.409
											0.09549	745.987
											0.09555	746.284
											0.09562	746.449
											0.09568	746.697
											0.09575	747.014
											0.09582	747.544
											0.09589	748.054
											0.09595	748.536
											0.09603	749.046
											0.09609	749.508
											0.09616	750.128
											0.09622	750.507
											0.09628	750.7
											0.09635	750.954
											0.09641	751.189
											0.09648	751.637
											0.09655	752.105
											0.09661	752.47
											0.09669	752.89
											0.09676	753.297
											0.09682	753.889
											0.09689	754.316
											0.09695	754.447
											0.09702	754.689
											0.09708	754.943
											0.09715	755.295
											0.09721	755.646
											0.09728	755.839
											0.09735	756.149
											0.09742	756.48
											0.09748	757.003
											0.09755	757.589
											0.09761	757.885
											0.09768	758.257
											0.09775	758.636
											0.09781	759.139
											0.09788	759.67
											0.09794	759.952
											0.09801	760.255
											0.09808	760.627
											0.09814	761.096
											0.09821	761.557
											0.09828	761.75
											0.09835	762.088
											0.09841	762.515
											0.09848	762.928
											0.09854	763.355
											0.09861	763.534
											0.09867	763.775
											0.09874	764.058
											0.0988	764.34
											0.09887	764.685
											0.09893	764.864
											0.099	765.174
											0.09907	765.67
											0.09914	766.214
											0.09921	766.793
											0.09927	767.076
											0.09934	767.337
											0.09941	767.764
											0.09947	768.109
											0.09953	768.46
											0.0996	768.577
											0.09966	768.777
											0.09973	769.218
											0.0998	769.652
											0.09987	770.217
											0.09994	770.637
											0.10001	771.023
											0.10007	771.574
											0.10014	772.07
											0.1002	772.552
											0.10026	772.821
											0.10033	773.028
											0.10039	773.42
											0.10046	773.765
											0.10053	774.212
											0.10059	774.633
											0.10067	775.032
											0.10074	775.653
											0.10081	776.204
											0.10087	776.693
											0.10093	776.92
											0.101	777.024
											0.10106	777.423
											0.10113	777.774
											0.10119	778.16
											0.10126	778.463
											0.10133	778.704
											0.1014	779.159
											0.10147	779.662
											0.10153	780.144
											0.1016	780.502
											0.10166	780.695
											0.10173	781.06
											0.10179	781.391
											0.10186	781.681
											0.10192	782.004
											0.10199	782.218
											0.10206	782.707
											0.10212	783.237
											0.10219	783.623
											0.10225	783.995
											0.10232	784.243
											0.10239	784.691
											0.10246	785.104
											0.10252	785.407
											0.10259	785.738
											0.10265	785.952
											0.10272	786.303
											0.10278	786.62
											0.10285	0

## Sheet: Figure 3a
	Completely drying		Natural drying
Wavelength	Absorbance	Wavelength	Absorbance
cm\+(-1)		cm\+(-1)
12489.4	0.00388	12489.4	0.00297
12485.5	0.00388	12485.5	0.00297
12481.7	0.00388	12481.7	0.00297
12477.8	0.00388	12477.8	0.00297
12473.9	0.00388	12473.9	0.00297
12470.1	0.00388	12470.1	0.00297
12466.2	0.00388	12466.2	0.00297
12462.4	0.00388	12462.4	0.00297
12458.5	0.00388	12458.5	0.00297
12454.7	0.00388	12454.7	0.00297
12450.8	0.00388	12450.8	0.00297
12446.9	0.00388	12446.9	0.00297
12443.1	0.00374	12443.1	0.00303
12439.2	0.00353	12439.2	0.00304
12435.4	0.00348	12435.4	0.00304
12431.5	0.00374	12431.5	0.00309
12427.7	0.00405	12427.7	0.00325
12423.8	0.00414	12423.8	0.00354
12419.9	0.00403	12419.9	0.004
12416.1	0.0038	12416.1	0.00466
12412.2	0.00364	12412.2	0.00541
12408.4	0.00384	12408.4	0.0061
12404.5	0.00437	12404.5	0.00658
12400.7	0.00485	12400.7	0.00672
12396.8	0.00511	12396.8	0.00674
12392.9	0.00526	12392.9	0.00706
12389.1	0.00555	12389.1	0.00767
12385.2	0.00617	12385.2	0.00815
12381.4	0.00691	12381.4	0.00824
12377.5	0.00733	12377.5	0.00798
12373.7	0.00727	12373.7	0.00751
12369.8	0.007	12369.8	0.00695
12365.9	0.00668	12365.9	0.00632
12362.1	0.00627	12362.1	0.00586
12358.2	0.00574	12358.2	0.00573
12354.4	0.00522	12354.4	0.00555
12350.5	0.00494	12350.5	0.005
12346.7	0.00512	12346.7	0.00443
12342.8	0.00566	12342.8	0.00425
12338.9	0.00607	12338.9	0.00456
12335.1	0.00618	12335.1	0.00534
12331.2	0.00634	12331.2	0.00638
12327.4	0.00685	12327.4	0.00729
12323.5	0.00751	12323.5	0.00781
12319.7	0.00813	12319.7	0.00819
12315.8	0.00885	12315.8	0.00877
12311.9	0.00973	12311.9	0.00938
12308.1	0.01057	12308.1	0.00984
12304.2	0.01129	12304.2	0.01042
12300.4	0.01194	12300.4	0.01117
12296.5	0.01246	12296.5	0.01165
12292.7	0.01277	12292.7	0.01164
12288.8	0.0128	12288.8	0.01142
12284.9	0.01253	12284.9	0.01121
12281.1	0.0121	12281.1	0.01094
12277.2	0.01165	12277.2	0.01055
12273.4	0.01121	12273.4	0.01009
12269.5	0.01067	12269.5	0.00954
12265.7	0.01008	12265.7	0.00891
12261.8	0.00972	12261.8	0.00827
12257.9	0.00967	12257.9	0.00778
12254.1	0.00983	12254.1	0.00762
12250.2	0.00985	12250.2	0.0078
12246.4	0.00954	12246.4	0.00812
12242.5	0.00918	12242.5	0.00838
12238.7	0.00897	12238.7	0.00842
12234.8	0.00868	12234.8	0.00828
12230.9	0.00817	12230.9	0.00821
12227.1	0.00771	12227.1	0.00836
12223.2	0.00752	12223.2	0.00857
12219.4	0.00729	12219.4	0.00867
12215.5	0.00684	12215.5	0.0089
12211.7	0.00648	12211.7	0.00943
12207.8	0.00634	12207.8	0.00996
12203.9	0.00626	12203.9	0.01021
12200.1	0.00635	12200.1	0.0104
12196.2	0.00677	12196.2	0.01078
12192.4	0.00737	12192.4	0.01114
12188.5	0.00792	12188.5	0.01123
12184.7	0.00847	12184.7	0.01114
12180.8	0.00917	12180.8	0.01102
12176.9	0.00985	12176.9	0.01086
12173.1	0.01035	12173.1	0.01071
12169.2	0.01076	12169.2	0.01055
12165.4	0.01111	12165.4	0.01042
12161.5	0.0113	12161.5	0.01039
12157.7	0.0112	12157.7	0.01041
12153.8	0.01086	12153.8	0.01032
12149.9	0.01062	12149.9	0.0101
12146.1	0.0105	12146.1	0.00978
12142.2	0.01029	12142.2	0.0093
12138.4	0.01003	12138.4	0.0087
12134.5	0.00985	12134.5	0.00817
12130.7	0.00965	12130.7	0.00777
12126.8	0.00927	12126.8	0.00752
12122.9	0.00885	12122.9	0.00744
12119.1	0.00855	12119.1	0.00727
12115.2	0.0083	12115.2	0.00686
12111.4	0.00819	12111.4	0.00653
12107.5	0.00828	12107.5	0.00657
12103.7	0.00839	12103.7	0.0067
12099.8	0.00826	12099.8	0.00663
12095.9	0.00789	12095.9	0.00651
12092.1	0.00749	12092.1	0.00651
12088.2	0.00709	12088.2	0.00651
12084.4	0.0066	12084.4	0.00643
12080.5	0.00605	12080.5	0.00633
12076.7	0.00557	12076.7	0.0064
12072.8	0.00523	12072.8	0.00681
12068.9	0.00504	12068.9	0.00734
12065.1	0.00502	12065.1	0.00768
12061.2	0.00526	12061.2	0.00774
12057.4	0.00566	12057.4	0.00764
12053.5	0.00593	12053.5	0.00747
12049.7	0.00601	12049.7	0.00716
12045.8	0.00615	12045.8	0.00673
12041.9	0.0064	12041.9	0.00639
12038.1	0.0066	12038.1	0.00623
12034.2	0.00665	12034.2	0.00621
12030.4	0.00661	12030.4	0.00629
12026.5	0.00666	12026.5	0.00634
12022.7	0.00695	12022.7	0.00635
12018.8	0.00726	12018.8	0.00649
12014.9	0.00726	12014.9	0.0067
12011.1	0.00694	12011.1	0.00674
12007.2	0.0065	12007.2	0.00685
12003.4	0.00615	12003.4	0.0073
11999.5	0.00607	11999.5	0.00778
11995.7	0.00619	11995.7	0.0079
11991.8	0.0065	11991.8	0.00771
11987.9	0.00698	11987.9	0.00753
11984.1	0.00748	11984.1	0.00752
11980.2	0.00793	11980.2	0.00764
11976.4	0.00836	11976.4	0.00773
11972.5	0.00866	11972.5	0.00762
11968.7	0.00876	11968.7	0.00734
11964.8	0.00865	11964.8	0.00704
11960.9	0.00839	11960.9	0.00679
11957.1	0.0081	11957.1	0.00656
11953.2	0.00787	11953.2	0.00631
11949.4	0.00765	11949.4	0.00607
11945.5	0.00736	11945.5	0.00579
11941.7	0.00705	11941.7	0.00543
11937.8	0.00687	11937.8	0.00505
11933.9	0.00679	11933.9	0.00465
11930.1	0.00662	11930.1	0.00432
11926.2	0.00628	11926.2	0.00415
11922.4	0.00593	11922.4	0.00395
11918.5	0.00567	11918.5	0.00358
11914.7	0.00546	11914.7	0.00329
11910.8	0.00527	11910.8	0.00316
11906.9	0.0052	11906.9	0.00301
11903.1	0.00523	11903.1	0.00283
11899.2	0.00525	11899.2	0.00276
11895.4	0.00514	11895.4	0.0028
11891.5	0.00487	11891.5	0.0028
11887.7	0.0045	11887.7	0.00285
11883.8	0.00408	11883.8	0.00298
11879.9	0.00371	11879.9	0.00305
11876.1	0.00349	11876.1	0.00309
11872.2	0.00339	11872.2	0.00331
11868.4	0.00328	11868.4	0.00372
11864.5	0.00313	11864.5	0.00409
11860.7	0.00299	11860.7	0.00422
11856.8	0.0029	11856.8	0.00404
11852.9	0.00292	11852.9	0.00368
11849.1	0.003	11849.1	0.0034
11845.2	0.00306	11845.2	0.00337
11841.4	0.00312	11841.4	0.00354
11837.5	0.00325	11837.5	0.0037
11833.7	0.00343	11833.7	0.0037
11829.8	0.00358	11829.8	0.0035
11825.9	0.00369	11825.9	0.00323
11822.1	0.00377	11822.1	0.00313
11818.2	0.00385	11818.2	0.00316
11814.4	0.00401	11814.4	0.00312
11810.5	0.00429	11810.5	0.00294
11806.7	0.00457	11806.7	0.00259
11802.8	0.00473	11802.8	0.00209
11798.9	0.00487	11798.9	0.0017
11795.1	0.00509	11795.1	0.00162
11791.2	0.00535	11791.2	0.00172
11787.4	0.00561	11787.4	0.00181
11783.5	0.00579	11783.5	0.00198
11779.7	0.00582	11779.7	0.00234
11775.8	0.00572	11775.8	0.00278
11771.9	0.00547	11771.9	0.00305
11768.1	0.00509	11768.1	0.00313
11764.2	0.00468	11764.2	0.00313
11760.4	0.00431	11760.4	0.00322
11756.5	0.00394	11756.5	0.00348
11752.7	0.00359	11752.7	0.00378
11748.8	0.00329	11748.8	0.00389
11744.9	0.00297	11744.9	0.00387
11741.1	0.0026	11741.1	0.00388
11737.2	0.00233	11737.2	0.00388
11733.4	0.00222	11733.4	0.00388
11729.5	0.00217	11729.5	0.00394
11725.7	0.00214	11725.7	0.00394
11721.8	0.00224	11721.8	0.00374
11717.9	0.00247	11717.9	0.00338
11714.1	0.00268	11714.1	0.00308
11710.2	0.00291	11710.2	0.00295
11706.4	0.00328	11706.4	0.00298
11702.5	0.00366	11702.5	0.00303
11698.7	0.00386	11698.7	0.00301
11694.8	0.00395	11694.8	0.00303
11690.9	0.00404	11690.9	0.00323
11687.1	0.00418	11687.1	0.00363
11683.2	0.00448	11683.2	0.00405
11679.4	0.00495	11679.4	0.0043
11675.5	0.0055	11675.5	0.00444
11671.7	0.00599	11671.7	0.00454
11667.8	0.00631	11667.8	0.00455
11663.9	0.00648	11663.9	0.00448
11660.1	0.00656	11660.1	0.00435
11656.2	0.00657	11656.2	0.00421
11652.4	0.00649	11652.4	0.00416
11648.5	0.00636	11648.5	0.00417
11644.7	0.00624	11644.7	0.00423
11640.8	0.00613	11640.8	0.00434
11636.9	0.00602	11636.9	0.00439
11633.1	0.00595	11633.1	0.00426
11629.2	0.00591	11629.2	0.00391
11625.4	0.00597	11625.4	0.00353
11621.5	0.00609	11621.5	0.00332
11617.7	0.00612	11617.7	0.00332
11613.8	0.00595	11613.8	0.00342
11609.9	0.00572	11609.9	0.00352
11606.1	0.00562	11606.1	0.00353
11602.2	0.00567	11602.2	0.00351
11598.4	0.00575	11598.4	0.00355
11594.5	0.00584	11594.5	0.00364
11590.7	0.00606	11590.7	0.00369
11586.8	0.00631	11586.8	0.00361
11582.9	0.00636	11582.9	0.00347
11579.1	0.00627	11579.1	0.00336
11575.2	0.00622	11575.2	0.00327
11571.4	0.00626	11571.4	0.00322
11567.5	0.00631	11567.5	0.00326
11563.7	0.00629	11563.7	0.00336
11559.8	0.00617	11559.8	0.00347
11555.9	0.00593	11555.9	0.00368
11552.1	0.0056	11552.1	0.00394
11548.2	0.00535	11548.2	0.00408
11544.4	0.00521	11544.4	0.00406
11540.5	0.00501	11540.5	0.00391
11536.7	0.00477	11536.7	0.00371
11532.8	0.00462	11532.8	0.00361
11528.9	0.00451	11528.9	0.00364
11525.1	0.00438	11525.1	0.0037
11521.2	0.00434	11521.2	0.00369
11517.4	0.00453	11517.4	0.00359
11513.5	0.00488	11513.5	0.00339
11509.7	0.00518	11509.7	0.00316
11505.8	0.00529	11505.8	0.00306
11501.9	0.00541	11501.9	0.00309
11498.1	0.00571	11498.1	0.00312
11494.2	0.00609	11494.2	0.00315
11490.4	0.00641	11490.4	0.00323
11486.5	0.00666	11486.5	0.00335
11482.7	0.00682	11482.7	0.00346
11478.8	0.00686	11478.8	0.00358
11474.9	0.00676	11474.9	0.00376
11471.1	0.00651	11471.1	0.00395
11467.2	0.00614	11467.2	0.00412
11463.4	0.00567	11463.4	0.00425
11459.5	0.00524	11459.5	0.00433
11455.7	0.00494	11455.7	0.00431
11451.8	0.00464	11451.8	0.00417
11447.9	0.00425	11447.9	0.004
11444.1	0.00393	11444.1	0.00389
11440.2	0.00374	11440.2	0.00388
11436.4	0.00368	11436.4	0.00387
11432.5	0.00371	11432.5	0.00375
11428.7	0.00385	11428.7	0.00356
11424.8	0.00411	11424.8	0.00342
11420.9	0.00436	11420.9	0.00331
11417.1	0.00446	11417.1	0.00325
11413.2	0.00446	11413.2	0.00328
11409.4	0.00446	11409.4	0.00335
11405.5	0.00441	11405.5	0.00339
11401.7	0.00423	11401.7	0.00346
11397.8	0.00407	11397.8	0.00359
11393.9	0.00404	11393.9	0.00372
11390.1	0.0041	11390.1	0.00383
11386.2	0.0041	11386.2	0.00394
11382.4	0.00402	11382.4	0.00406
11378.5	0.00396	11378.5	0.00421
11374.7	0.00393	11374.7	0.00434
11370.8	0.00386	11370.8	0.0044
11366.9	0.00379	11366.9	0.00441
11363.1	0.00373	11363.1	0.00441
11359.2	0.00367	11359.2	0.0044
11355.4	0.00369	11355.4	0.00438
11351.5	0.00382	11351.5	0.00441
11347.7	0.00409	11347.7	0.00457
11343.8	0.00446	11343.8	0.00474
11339.9	0.00488	11339.9	0.00472
11336.1	0.00532	11336.1	0.00457
11332.2	0.00573	11332.2	0.00442
11328.4	0.00603	11328.4	0.00428
11324.5	0.00619	11324.5	0.00416
11320.7	0.00623	11320.7	0.00415
11316.8	0.00618	11316.8	0.00427
11312.9	0.00611	11312.9	0.00449
11309.1	0.00615	11309.1	0.00478
11305.2	0.00634	11305.2	0.00506
11301.4	0.00658	11301.4	0.00531
11297.5	0.00669	11297.5	0.00551
11293.7	0.00653	11293.7	0.0056
11289.8	0.00625	11289.8	0.0056
11285.9	0.00596	11285.9	0.00562
11282.1	0.00557	11282.1	0.00569
11278.2	0.00512	11278.2	0.00574
11274.4	0.00471	11274.4	0.00575
11270.5	0.00435	11270.5	0.00573
11266.7	0.00406	11266.7	0.00574
11262.8	0.0039	11262.8	0.00591
11258.9	0.00389	11258.9	0.00624
11255.1	0.00398	11255.1	0.00649
11251.2	0.00404	11251.2	0.00645
11247.4	0.00403	11247.4	0.00618
11243.5	0.00402	11243.5	0.0058
11239.7	0.004	11239.7	0.00537
11235.8	0.00394	11235.8	0.00498
11231.9	0.00387	11231.9	0.00474
11228.1	0.00384	11228.1	0.00464
11224.2	0.00386	11224.2	0.00461
11220.4	0.00398	11220.4	0.00455
11216.5	0.00421	11216.5	0.00441
11212.7	0.00449	11212.7	0.00428
11208.8	0.00469	11208.8	0.0042
11204.9	0.00467	11204.9	0.00405
11201.1	0.00447	11201.1	0.0038
11197.2	0.00424	11197.2	0.0036
11193.4	0.00403	11193.4	0.00349
11189.5	0.00379	11189.5	0.00334
11185.7	0.00354	11185.7	0.00314
11181.8	0.00334	11181.8	0.00297
11177.9	0.00323	11177.9	0.00293
11174.1	0.00328	11174.1	0.00303
11170.2	0.00344	11170.2	0.00323
11166.4	0.00356	11166.4	0.00336
11162.5	0.00357	11162.5	0.00333
11158.7	0.00354	11158.7	0.00324
11154.8	0.00362	11154.8	0.00319
11150.9	0.00387	11150.9	0.00324
11147.1	0.00424	11147.1	0.00338
11143.2	0.00469	11143.2	0.00362
11139.4	0.0052	11139.4	0.00391
11135.5	0.00568	11135.5	0.00417
11131.7	0.00601	11131.7	0.00441
11127.8	0.00626	11127.8	0.00466
11123.9	0.00649	11123.9	0.00494
11120.1	0.00667	11120.1	0.00528
11116.2	0.00679	11116.2	0.00559
11112.4	0.00682	11112.4	0.00573
11108.5	0.00676	11108.5	0.00568
11104.7	0.00661	11104.7	0.00557
11100.8	0.00642	11100.8	0.00544
11096.9	0.00614	11096.9	0.0053
11093.1	0.00581	11093.1	0.00518
11089.2	0.00555	11089.2	0.00511
11085.4	0.00533	11085.4	0.00498
11081.5	0.005	11081.5	0.00469
11077.7	0.00454	11077.7	0.00433
11073.8	0.00401	11073.8	0.00404
11069.9	0.00346	11069.9	0.00384
11066.1	0.00306	11066.1	0.00371
11062.2	0.00293	11062.2	0.00365
11058.4	0.00297	11058.4	0.00363
11054.5	0.00306	11054.5	0.00363
11050.7	0.00321	11050.7	0.00364
11046.8	0.00339	11046.8	0.00366
11042.9	0.00346	11042.9	0.00369
11039.1	0.00341	11039.1	0.00372
11035.2	0.00341	11035.2	0.0038
11031.4	0.00357	11031.4	0.00402
11027.5	0.0038	11027.5	0.00429
11023.7	0.00399	11023.7	0.0044
11019.8	0.00409	11019.8	0.00427
11015.9	0.00414	11015.9	0.00415
11012.1	0.00417	11012.1	0.00421
11008.2	0.00415	11008.2	0.00435
11004.4	0.00413	11004.4	0.00448
11000.5	0.00422	11000.5	0.00459
10996.7	0.00438	10996.7	0.00463
10992.8	0.00443	10992.8	0.00449
10988.9	0.00426	10988.9	0.00427
10985.1	0.00399	10985.1	0.00418
10981.2	0.00377	10981.2	0.00425
10977.4	0.00363	10977.4	0.00439
10973.5	0.00363	10973.5	0.00449
10969.7	0.00379	10969.7	0.00449
10965.8	0.00402	10965.8	0.00442
10961.9	0.00429	10961.9	0.00444
10958.1	0.00456	10958.1	0.00457
10954.2	0.00481	10954.2	0.00469
10950.4	0.00501	10950.4	0.00467
10946.5	0.00518	10946.5	0.00456
10942.7	0.00536	10942.7	0.0045
10938.8	0.00555	10938.8	0.00448
10934.9	0.00571	10934.9	0.00439
10931.1	0.00582	10931.1	0.00417
10927.2	0.00589	10927.2	0.004
10923.4	0.00589	10923.4	0.00404
10919.5	0.00582	10919.5	0.00429
10915.7	0.00576	10915.7	0.00452
10911.8	0.00574	10911.8	0.00464
10907.9	0.00574	10907.9	0.00465
10904.1	0.00563	10904.1	0.00454
10900.2	0.00534	10900.2	0.00436
10896.4	0.00497	10896.4	0.00427
10892.5	0.00476	10892.5	0.00425
10888.7	0.00472	10888.7	0.00423
10884.8	0.00468	10884.8	0.00413
10880.9	0.00456	10880.9	0.00398
10877.1	0.00442	10877.1	0.00381
10873.2	0.00433	10873.2	0.0037
10869.4	0.00427	10869.4	0.00368
10865.5	0.00427	10865.5	0.00369
10861.7	0.00439	10861.7	0.00366
10857.8	0.00463	10857.8	0.00364
10853.9	0.00489	10853.9	0.00372
10850.1	0.00513	10850.1	0.00385
10846.2	0.00538	10846.2	0.00389
10842.4	0.00566	10842.4	0.00388
10838.5	0.00588	10838.5	0.00393
10834.7	0.00599	10834.7	0.00406
10830.8	0.00602	10830.8	0.00423
10826.9	0.00606	10826.9	0.00436
10823.1	0.00613	10823.1	0.00437
10819.2	0.00617	10819.2	0.00433
10815.4	0.00616	10815.4	0.00431
10811.5	0.00608	10811.5	0.00432
10807.7	0.00593	10807.7	0.00435
10803.8	0.00582	10803.8	0.00438
10799.9	0.00578	10799.9	0.00434
10796.1	0.00574	10796.1	0.00423
10792.2	0.00564	10792.2	0.00411
10788.4	0.00551	10788.4	0.004
10784.5	0.00541	10784.5	0.00389
10780.7	0.0054	10780.7	0.00381
10776.8	0.00542	10776.8	0.00381
10772.9	0.00544	10772.9	0.00396
10769.1	0.0054	10769.1	0.00425
10765.2	0.00531	10765.2	0.00457
10761.4	0.0052	10761.4	0.0048
10757.5	0.00514	10757.5	0.0049
10753.7	0.00518	10753.7	0.00493
10749.8	0.00523	10749.8	0.00494
10745.9	0.00522	10745.9	0.00498
10742.1	0.0052	10742.1	0.00505
10738.2	0.00526	10738.2	0.00515
10734.4	0.00536	10734.4	0.00527
10730.5	0.0054	10730.5	0.00538
10726.7	0.00536	10726.7	0.00551
10722.8	0.00531	10722.8	0.00562
10718.9	0.00532	10718.9	0.0057
10715.1	0.00536	10715.1	0.0057
10711.2	0.00544	10711.2	0.00558
10707.4	0.00556	10707.4	0.00538
10703.5	0.00573	10703.5	0.00521
10699.7	0.00595	10699.7	0.00512
10695.8	0.00617	10695.8	0.00515
10691.9	0.00639	10691.9	0.00528
10688.1	0.00654	10688.1	0.00547
10684.2	0.00658	10684.2	0.0056
10680.4	0.00652	10680.4	0.00564
10676.5	0.0064	10676.5	0.00561
10672.7	0.00627	10672.7	0.00549
10668.8	0.00624	10668.8	0.00532
10664.9	0.00629	10664.9	0.00518
10661.1	0.0063	10661.1	0.00502
10657.2	0.00626	10657.2	0.00476
10653.4	0.00623	10653.4	0.00452
10649.5	0.00623	10649.5	0.00439
10645.7	0.0062	10645.7	0.00433
10641.8	0.00612	10641.8	0.00422
10637.9	0.006	10637.9	0.00402
10634.1	0.00589	10634.1	0.00379
10630.2	0.00584	10630.2	0.00361
10626.4	0.00578	10626.4	0.00349
10622.5	0.00565	10622.5	0.00339
10618.7	0.00547	10618.7	0.00335
10614.8	0.00535	10614.8	0.00341
10610.9	0.00535	10610.9	0.00358
10607.1	0.00543	10607.1	0.00384
10603.2	0.00549	10603.2	0.00415
10599.4	0.0055	10599.4	0.00438
10595.5	0.00549	10595.5	0.00449
10591.7	0.00544	10591.7	0.00451
10587.8	0.00534	10587.8	0.00452
10583.9	0.00521	10583.9	0.00456
10580.1	0.00514	10580.1	0.00463
10576.2	0.00516	10576.2	0.00475
10572.4	0.00516	10572.4	0.00487
10568.5	0.00512	10568.5	0.00489
10564.7	0.00512	10564.7	0.00481
10560.8	0.00514	10560.8	0.00474
10556.9	0.00507	10556.9	0.00471
10553.1	0.00495	10553.1	0.00465
10549.2	0.00487	10549.2	0.00452
10545.4	0.00485	10545.4	0.00436
10541.5	0.00485	10541.5	0.00429
10537.7	0.00483	10537.7	0.00436
10533.8	0.0048	10533.8	0.00447
10529.9	0.00483	10529.9	0.00452
10526.1	0.00494	10526.1	0.00456
10522.2	0.00508	10522.2	0.00458
10518.4	0.00518	10518.4	0.00457
10514.5	0.00525	10514.5	0.00451
10510.7	0.00526	10510.7	0.00443
10506.8	0.00522	10506.8	0.00435
10502.9	0.00512	10502.9	0.00431
10499.1	0.00496	10499.1	0.0043
10495.2	0.00483	10495.2	0.00435
10491.4	0.00479	10491.4	0.00451
10487.5	0.00479	10487.5	0.00471
10483.7	0.00476	10483.7	0.00488
10479.8	0.00468	10479.8	0.00498
10475.9	0.00456	10475.9	0.00503
10472.1	0.00443	10472.1	0.00504
10468.2	0.00425	10468.2	0.00503
10464.4	0.00407	10464.4	0.005
10460.5	0.00401	10460.5	0.00498
10456.7	0.00409	10456.7	0.00498
10452.8	0.00417	10452.8	0.00502
10448.9	0.00419	10448.9	0.00511
10445.1	0.00424	10445.1	0.00518
10441.2	0.00436	10441.2	0.00518
10437.4	0.00451	10437.4	0.00508
10433.5	0.00463	10433.5	0.00495
10429.7	0.00468	10429.7	0.00483
10425.8	0.0047	10425.8	0.00474
10421.9	0.00475	10421.9	0.00462
10418.1	0.00477	10418.1	0.00452
10414.2	0.00471	10414.2	0.00448
10410.4	0.00463	10410.4	0.00447
10406.5	0.00465	10406.5	0.0045
10402.7	0.00477	10402.7	0.00458
10398.8	0.0049	10398.8	0.00468
10394.9	0.00494	10394.9	0.00476
10391.1	0.00493	10391.1	0.00486
10387.2	0.00496	10387.2	0.005
10383.4	0.00503	10383.4	0.00516
10379.5	0.00511	10379.5	0.00532
10375.7	0.00518	10375.7	0.00549
10371.8	0.00528	10371.8	0.00562
10367.9	0.00544	10367.9	0.00571
10364.1	0.00553	10364.1	0.00577
10360.2	0.00552	10360.2	0.00579
10356.4	0.00547	10356.4	0.00571
10352.5	0.0054	10352.5	0.00555
10348.7	0.00534	10348.7	0.00536
10344.8	0.00526	10344.8	0.0052
10340.9	0.00517	10340.9	0.00513
10337.1	0.00506	10337.1	0.0051
10333.2	0.00495	10333.2	0.00504
10329.4	0.00486	10329.4	0.00491
10325.5	0.0048	10325.5	0.00475
10321.7	0.0048	10321.7	0.00462
10317.8	0.00488	10317.8	0.00454
10313.9	0.00503	10313.9	0.00455
10310.1	0.00516	10310.1	0.00466
10306.2	0.0052	10306.2	0.00484
10302.4	0.00515	10302.4	0.00505
10298.5	0.00513	10298.5	0.00527
10294.7	0.00526	10294.7	0.00552
10290.8	0.00547	10290.8	0.00577
10286.9	0.00564	10286.9	0.00597
10283.1	0.00575	10283.1	0.00609
10279.2	0.00584	10279.2	0.00615
10275.4	0.00592	10275.4	0.00616
10271.5	0.00597	10271.5	0.00611
10267.7	0.00598	10267.7	0.00602
10263.8	0.00591	10263.8	0.00587
10260	0.00581	10260	0.00572
10256.1	0.00574	10256.1	0.00562
10252.2	0.00568	10252.2	0.00555
10248.4	0.00562	10248.4	0.00544
10244.5	0.00556	10244.5	0.00526
10240.7	0.0055	10240.7	0.00507
10236.8	0.00551	10236.8	0.00493
10233	0.00563	10233	0.00481
10229.1	0.00577	10229.1	0.00474
10225.2	0.00586	10225.2	0.00473
10221.4	0.00588	10221.4	0.00478
10217.5	0.00587	10217.5	0.00487
10213.7	0.00585	10213.7	0.00499
10209.8	0.00585	10209.8	0.00512
10206	0.0059	10206	0.00527
10202.1	0.006	10202.1	0.00545
10198.2	0.00609	10198.2	0.00564
10194.4	0.00613	10194.4	0.00583
10190.5	0.00617	10190.5	0.00602
10186.7	0.0062	10186.7	0.00618
10182.8	0.00626	10182.8	0.00631
10179	0.00629	10179	0.00643
10175.1	0.00622	10175.1	0.00657
10171.2	0.0061	10171.2	0.00671
10167.4	0.00604	10167.4	0.00684
10163.5	0.00605	10163.5	0.00697
10159.7	0.00605	10159.7	0.00705
10155.8	0.00597	10155.8	0.00707
10152	0.00586	10152	0.00704
10148.1	0.00581	10148.1	0.00702
10144.2	0.00585	10144.2	0.00701
10140.4	0.0059	10140.4	0.00694
10136.5	0.00589	10136.5	0.00683
10132.7	0.00585	10132.7	0.00671
10128.8	0.00588	10128.8	0.00661
10125	0.00601	10125	0.00653
10121.1	0.00618	10121.1	0.00645
10117.2	0.00634	10117.2	0.00631
10113.4	0.0065	10113.4	0.00617
10109.5	0.00662	10109.5	0.00608
10105.7	0.00673	10105.7	0.00601
10101.8	0.00688	10101.8	0.00595
10098	0.00705	10098	0.0059
10094.1	0.00718	10094.1	0.00587
10090.2	0.00724	10090.2	0.00591
10086.4	0.00722	10086.4	0.00599
10082.5	0.00716	10082.5	0.00608
10078.7	0.00717	10078.7	0.00617
10074.8	0.00721	10074.8	0.00629
10071	0.0072	10071	0.00646
10067.1	0.00709	10067.1	0.00661
10063.2	0.0069	10063.2	0.00667
10059.4	0.00673	10059.4	0.00664
10055.5	0.00659	10055.5	0.00659
10051.7	0.00645	10051.7	0.00658
10047.8	0.00628	10047.8	0.00661
10044	0.00613	10044	0.00666
10040.1	0.00601	10040.1	0.00667
10036.2	0.00591	10036.2	0.00663
10032.4	0.00582	10032.4	0.00655
10028.5	0.00576	10028.5	0.00644
10024.7	0.00574	10024.7	0.0063
10020.8	0.00571	10020.8	0.00616
10017	0.00568	10017	0.00602
10013.1	0.00572	10013.1	0.00589
10009.2	0.00588	10009.2	0.00584
10005.4	0.00604	10005.4	0.00586
10001.5	0.00611	10001.5	0.00589
9997.67	0.00612	9997.67	0.00588
9993.81	0.00619	9993.81	0.00581
9989.95	0.00636	9989.95	0.00573
9986.09	0.00655	9986.09	0.00572
9982.24	0.00667	9982.24	0.00578
9978.38	0.0067	9978.38	0.00584
9974.52	0.0067	9974.52	0.00584
9970.67	0.00673	9970.67	0.0058
9966.81	0.00677	9966.81	0.00579
9962.95	0.00678	9962.95	0.00585
9959.09	0.00675	9959.09	0.00598
9955.24	0.00669	9955.24	0.00612
9951.38	0.0066	9951.38	0.00618
9947.52	0.00649	9947.52	0.00616
9943.67	0.00635	9943.67	0.0061
9939.81	0.00626	9939.81	0.00604
9935.95	0.00625	9935.95	0.00597
9932.09	0.00626	9932.09	0.00591
9928.24	0.00625	9928.24	0.00586
9924.38	0.00627	9924.38	0.00584
9920.52	0.00636	9920.52	0.00581
9916.67	0.0065	9916.67	0.0058
9912.81	0.00667	9912.81	0.00579
9908.95	0.0068	9908.95	0.00577
9905.09	0.00691	9905.09	0.00572
9901.24	0.00703	9901.24	0.00563
9897.38	0.00713	9897.38	0.00554
9893.52	0.00716	9893.52	0.0055
9889.67	0.00713	9889.67	0.00551
9885.81	0.00708	9885.81	0.00553
9881.95	0.00705	9881.95	0.00558
9878.09	0.007	9878.09	0.00566
9874.24	0.00688	9874.24	0.00575
9870.38	0.00672	9870.38	0.00583
9866.52	0.00655	9866.52	0.00587
9862.67	0.00638	9862.67	0.00588
9858.81	0.00621	9858.81	0.0059
9854.95	0.00603	9854.95	0.00593
9851.09	0.00587	9851.09	0.00595
9847.24	0.00577	9847.24	0.00593
9843.38	0.00572	9843.38	0.00591
9839.52	0.00569	9839.52	0.00592
9835.67	0.00569	9835.67	0.00594
9831.81	0.00573	9831.81	0.00594
9827.95	0.00582	9827.95	0.00594
9824.1	0.00592	9824.1	0.00599
9820.24	0.00602	9820.24	0.00606
9816.38	0.00608	9816.38	0.00609
9812.52	0.0061	9812.52	0.00607
9808.67	0.00615	9808.67	0.00601
9804.81	0.00625	9804.81	0.00591
9800.95	0.00636	9800.95	0.00581
9797.1	0.00643	9797.1	0.00573
9793.24	0.00647	9793.24	0.00566
9789.38	0.0065	9789.38	0.00561
9785.52	0.00654	9785.52	0.00554
9781.67	0.00661	9781.67	0.00548
9777.81	0.00668	9777.81	0.00545
9773.95	0.00669	9773.95	0.00545
9770.1	0.00664	9770.1	0.00545
9766.24	0.00659	9766.24	0.00544
9762.38	0.00656	9762.38	0.0054
9758.52	0.00648	9758.52	0.00534
9754.67	0.00639	9754.67	0.0053
9750.81	0.00633	9750.81	0.00528
9746.95	0.00626	9746.95	0.00529
9743.1	0.00615	9743.1	0.0053
9739.24	0.00601	9739.24	0.00531
9735.38	0.00585	9735.38	0.00536
9731.52	0.00572	9731.52	0.00542
9727.67	0.00562	9727.67	0.00547
9723.81	0.00552	9723.81	0.0055
9719.95	0.0054	9719.95	0.00554
9716.1	0.00529	9716.1	0.00556
9712.24	0.0052	9712.24	0.00553
9708.38	0.00513	9708.38	0.00547
9704.52	0.00508	9704.52	0.00539
9700.67	0.00506	9700.67	0.00534
9696.81	0.00509	9696.81	0.00529
9692.95	0.00516	9692.95	0.0052
9689.1	0.00522	9689.1	0.00514
9685.24	0.00522	9685.24	0.00511
9681.38	0.00518	9681.38	0.00507
9677.52	0.00516	9677.52	0.00498
9673.67	0.00515	9673.67	0.00486
9669.81	0.00512	9669.81	0.00474
9665.95	0.00505	9665.95	0.00467
9662.1	0.00502	9662.1	0.00457
9658.24	0.00505	9658.24	0.00445
9654.38	0.00508	9654.38	0.00437
9650.52	0.00511	9650.52	0.00433
9646.67	0.00513	9646.67	0.00433
9642.81	0.00515	9642.81	0.00438
9638.95	0.00517	9638.95	0.00445
9635.1	0.00518	9635.1	0.00451
9631.24	0.00514	9631.24	0.00456
9627.38	0.00505	9627.38	0.00463
9623.52	0.00497	9623.52	0.00471
9619.67	0.00494	9619.67	0.00477
9615.81	0.00493	9615.81	0.00481
9611.95	0.00491	9611.95	0.00481
9608.1	0.00485	9608.1	0.00476
9604.24	0.00479	9604.24	0.00468
9600.38	0.00475	9600.38	0.0046
9596.52	0.00476	9596.52	0.00458
9592.67	0.00478	9592.67	0.00458
9588.81	0.00478	9588.81	0.00454
9584.95	0.00473	9584.95	0.00447
9581.1	0.00466	9581.1	0.00443
9577.24	0.0046	9577.24	0.00439
9573.38	0.00454	9573.38	0.00433
9569.52	0.00448	9569.52	0.00424
9565.67	0.00439	9565.67	0.00416
9561.81	0.0043	9561.81	0.00411
9557.95	0.00423	9557.95	0.00407
9554.1	0.00417	9554.1	0.00403
9550.24	0.00411	9550.24	0.004
9546.38	0.0041	9546.38	0.00395
9542.52	0.00412	9542.52	0.00391
9538.67	0.00412	9538.67	0.0039
9534.81	0.00409	9534.81	0.00391
9530.95	0.00403	9530.95	0.00392
9527.1	0.00394	9527.1	0.00393
9523.24	0.00384	9523.24	0.0039
9519.38	0.00376	9519.38	0.00383
9515.53	0.00371	9515.53	0.00376
9511.67	0.00373	9511.67	0.00375
9507.81	0.00381	9507.81	0.00378
9503.95	0.00393	9503.95	0.0038
9500.1	0.004	9500.1	0.00377
9496.24	0.004	9496.24	0.00373
9492.38	0.00397	9492.38	0.00372
9488.53	0.00398	9488.53	0.00373
9484.67	0.00398	9484.67	0.00371
9480.81	0.00396	9480.81	0.00366
9476.95	0.0039	9476.95	0.00361
9473.1	0.00387	9473.1	0.00355
9469.24	0.0039	9469.24	0.00353
9465.38	0.00398	9465.38	0.00354
9461.53	0.00404	9461.53	0.00351
9457.67	0.00409	9457.67	0.00341
9453.81	0.00417	9453.81	0.0033
9449.95	0.00424	9449.95	0.00321
9446.1	0.00427	9446.1	0.00313
9442.24	0.00423	9442.24	0.00302
9438.38	0.00417	9438.38	0.00291
9434.53	0.00415	9434.53	0.00282
9430.67	0.00418	9430.67	0.00276
9426.81	0.00424	9426.81	0.00274
9422.95	0.00427	9422.95	0.00273
9419.1	0.00428	9419.1	0.00271
9415.24	0.00426	9415.24	0.00267
9411.38	0.00422	9411.38	0.00265
9407.53	0.00413	9407.53	0.00266
9403.67	0.00403	9403.67	0.00272
9399.81	0.00396	9399.81	0.00285
9395.95	0.00391	9395.95	0.00295
9392.1	0.00386	9392.1	0.00302
9388.24	0.00379	9388.24	0.00305
9384.38	0.00372	9384.38	0.00308
9380.53	0.00365	9380.53	0.00314
9376.67	0.00357	9376.67	0.00321
9372.81	0.00348	9372.81	0.00321
9368.95	0.0034	9368.95	0.00313
9365.1	0.00333	9365.1	0.00303
9361.24	0.00329	9361.24	0.00295
9357.38	0.00326	9357.38	0.00291
9353.53	0.00322	9353.53	0.00285
9349.67	0.00318	9349.67	0.00276
9345.81	0.00319	9345.81	0.00269
9341.95	0.00322	9341.95	0.00266
9338.1	0.00325	9338.1	0.00266
9334.24	0.00326	9334.24	0.00267
9330.38	0.00325	9330.38	0.00267
9326.53	0.00326	9326.53	0.00266
9322.67	0.00326	9322.67	0.00268
9318.81	0.00323	9318.81	0.0027
9314.95	0.0032	9314.95	0.00272
9311.1	0.00318	9311.1	0.00274
9307.24	0.00316	9307.24	0.00276
9303.38	0.00313	9303.38	0.00274
9299.53	0.00309	9299.53	0.00268
9295.67	0.00304	9295.67	0.00262
9291.81	0.00299	9291.81	0.00257
9287.95	0.00293	9287.95	0.00251
9284.1	0.00289	9284.1	0.00243
9280.24	0.00287	9280.24	0.00234
9276.38	0.00287	9276.38	0.00229
9272.53	0.00288	9272.53	0.00224
9268.67	0.0029	9268.67	0.0022
9264.81	0.00293	9264.81	0.00215
9260.95	0.00295	9260.95	0.0021
9257.1	0.00295	9257.1	0.00206
9253.24	0.00292	9253.24	0.00208
9249.38	0.00289	9249.38	0.00212
9245.53	0.00286	9245.53	0.00216
9241.67	0.00283	9241.67	0.00216
9237.81	0.00282	9237.81	0.00214
9233.96	0.00283	9233.96	0.00213
9230.1	0.00283	9230.1	0.00215
9226.24	0.00281	9226.24	0.00218
9222.38	0.00277	9222.38	0.00221
9218.53	0.00273	9218.53	0.00224
9214.67	0.00267	9214.67	0.00224
9210.81	0.00258	9210.81	0.00221
9206.96	0.00247	9206.96	0.00215
9203.1	0.00237	9203.1	0.00205
9199.24	0.00231	9199.24	0.00196
9195.38	0.00227	9195.38	0.00186
9191.53	0.00225	9191.53	0.00176
9187.67	0.00224	9187.67	0.00166
9183.81	0.00225	9183.81	0.00157
9179.96	0.00226	9179.96	0.00146
9176.1	0.00227	9176.1	0.00136
9172.24	0.00227	9172.24	0.0013
9168.38	0.00225	9168.38	0.00127
9164.53	0.0022	9164.53	0.00126
9160.67	0.00214	9160.67	0.00124
9156.81	0.00211	9156.81	0.0012
9152.96	0.00209	9152.96	0.00114
9149.1	0.00209	9149.1	0.00108
9145.24	0.00211	9145.24	0.00105
9141.38	0.00213	9141.38	0.00105
9137.53	0.00215	9137.53	0.00108
9133.67	0.00215	9133.67	0.00111
9129.81	0.00212	9129.81	0.00113
9125.96	0.00209	9125.96	0.00115
9122.1	0.00204	9122.1	0.00118
9118.24	0.00198	9118.24	0.00121
9114.38	0.00191	9114.38	0.0012
9110.53	0.00186	9110.53	0.00115
9106.67	0.00183	9106.67	0.00109
9102.81	0.00183	9102.81	0.00102
9098.96	0.0018	9098.96	0.00096
9095.1	0.00175	9095.1	0.00089
9091.24	0.00168	9091.24	0.00084
9087.38	0.00159	9087.38	0.00082
9083.53	0.00149	9083.53	0.00082
9079.67	0.00142	9079.67	0.00082
9075.81	0.00139	9075.81	0.00083
9071.96	0.00137	9071.96	0.00084
9068.1	0.00135	9068.1	0.00084
9064.24	0.00133	9064.24	0.00082
9060.38	0.00133	9060.38	0.00079
9056.53	0.00133	9056.53	0.00076
9052.67	0.00129	9052.67	0.00074
9048.81	0.00122	9048.81	0.00072
9044.96	0.00116	9044.96	0.00072
9041.1	0.00111	9041.1	0.00071
9037.24	0.00106	9037.24	0.00068
9033.38	0.00104	9033.38	0.00064
9029.53	0.00104	9029.53	0.0006
9025.67	0.00102	9025.67	0.00054
9021.81	0.00099	9021.81	0.00046
9017.96	0.00096	9017.96	0.00039
9014.1	0.00096	9014.1	0.00036
9010.24	0.00095	9010.24	0.00034
9006.38	0.00091	9006.38	0.0003
9002.53	0.00086	9002.53	0.00027
8998.67	0.00082	8998.67	0.00027
8994.81	0.00078	8994.81	0.00029
8990.96	0.00077	8990.96	0.00033
8987.1	0.00077	8987.1	0.00036
8983.24	0.00078	8983.24	0.00038
8979.38	0.00079	8979.38	0.00041
8975.53	0.00081	8975.53	0.00044
8971.67	0.00082	8971.67	0.00046
8967.81	0.00082	8967.81	0.00048
8963.96	0.00079	8963.96	0.00049
8960.1	0.00072	8960.1	0.00048
8956.24	0.00065	8956.24	0.00046
8952.39	0.00059	8952.39	0.00044
8948.53	0.00055	8948.53	0.00042
8944.67	0.00052	8944.67	0.00041
8940.81	0.00051	8940.81	0.00043
8936.96	0.00047	8936.96	0.00045
8933.1	0.00039	8933.1	0.00043
8929.24	0.00031	8929.24	0.00039
8925.39	0.00024	8925.39	0.00037
8921.53	0.00019	8921.53	0.00038
8917.67	0.00014	8917.67	0.00036
8913.81	0.0001	8913.81	0.00033
8909.96	7e-05	8909.96	0.00032
8906.1	2e-05	8906.1	0.00033
8902.24	-5e-05	8902.24	0.00035
8898.39	-0.00012	8898.39	0.00035
8894.53	-0.00015	8894.53	0.00034
8890.67	-0.00015	8890.67	0.00033
8886.81	-0.0001	8886.81	0.00034
8882.96	-6e-05	8882.96	0.00033
8879.1	-2e-05	8879.1	0.00028
8875.24	3e-05	8875.24	0.00021
8871.39	0.0001	8871.39	0.00013
8867.53	0.00017	8867.53	8e-05
8863.67	0.00026	8863.67	4e-05
8859.81	0.00034	8859.81	4e-05
8855.96	0.0004	8855.96	5e-05
8852.1	0.00045	8852.1	7e-05
8848.24	0.0005	8848.24	8e-05
8844.39	0.00055	8844.39	8e-05
8840.53	0.0006	8840.53	0.0001
8836.67	0.00065	8836.67	0.00013
8832.81	0.00067	8832.81	0.0002
8828.96	0.00067	8828.96	0.00027
8825.1	0.00067	8825.1	0.00031
8821.24	0.00067	8821.24	0.00031
8817.39	0.00069	8817.39	0.00031
8813.53	0.00069	8813.53	0.00032
8809.67	0.00067	8809.67	0.00036
8805.81	0.00065	8805.81	0.00041
8801.96	0.00064	8801.96	0.00046
8798.1	0.00063	8798.1	0.0005
8794.24	0.00064	8794.24	0.0005
8790.39	0.00064	8790.39	0.00047
8786.53	0.00065	8786.53	0.00043
8782.67	0.00065	8782.67	0.0004
8778.81	0.00064	8778.81	0.00037
8774.96	0.00063	8774.96	0.00034
8771.1	0.00061	8771.1	0.00031
8767.24	0.00055	8767.24	0.0003
8763.39	0.00046	8763.39	0.00034
8759.53	0.00038	8759.53	0.0004
8755.67	0.00033	8755.67	0.00047
8751.81	0.0003	8751.81	0.00051
8747.96	0.00025	8747.96	0.00052
8744.1	0.00018	8744.1	0.00051
8740.24	0.00013	8740.24	0.00052
8736.39	0.00012	8736.39	0.00053
8732.53	0.00015	8732.53	0.00054
8728.67	0.00022	8728.67	0.00055
8724.81	0.0003	8724.81	0.0006
8720.96	0.00035	8720.96	0.00068
8717.1	0.00038	8717.1	0.00079
8713.24	0.00042	8713.24	0.00089
8709.39	0.00046	8709.39	0.00098
8705.53	0.00051	8705.53	0.00107
8701.67	0.00056	8701.67	0.00116
8697.81	0.00059	8697.81	0.00124
8693.96	0.0006	8693.96	0.00131
8690.1	0.00061	8690.1	0.00139
8686.24	0.00065	8686.24	0.00146
8682.39	0.00071	8682.39	0.00154
8678.53	0.00078	8678.53	0.00162
8674.67	0.00084	8674.67	0.0017
8670.81	0.00091	8670.81	0.00179
8666.96	0.00099	8666.96	0.00188
8663.1	0.00106	8663.1	0.00195
8659.24	0.00113	8659.24	0.00201
8655.39	0.00119	8655.39	0.00209
8651.53	0.00126	8651.53	0.00218
8647.67	0.00135	8647.67	0.00227
8643.82	0.00146	8643.82	0.00236
8639.96	0.00158	8639.96	0.00245
8636.1	0.00168	8636.1	0.00254
8632.24	0.00176	8632.24	0.00263
8628.39	0.00182	8628.39	0.00273
8624.53	0.00188	8624.53	0.00283
8620.67	0.00193	8620.67	0.00293
8616.82	0.00198	8616.82	0.00302
8612.96	0.00203	8612.96	0.00312
8609.1	0.00209	8609.1	0.00323
8605.24	0.00216	8605.24	0.00333
8601.39	0.00224	8601.39	0.00345
8597.53	0.00236	8597.53	0.00356
8593.67	0.00249	8593.67	0.00367
8589.82	0.00261	8589.82	0.00374
8585.96	0.00271	8585.96	0.00381
8582.1	0.00282	8582.1	0.00388
8578.24	0.00293	8578.24	0.00397
8574.39	0.00301	8574.39	0.00406
8570.53	0.00308	8570.53	0.00413
8566.67	0.00317	8566.67	0.00418
8562.82	0.00325	8562.82	0.00425
8558.96	0.00333	8558.96	0.00432
8555.1	0.00341	8555.1	0.00439
8551.24	0.00349	8551.24	0.00444
8547.39	0.00357	8547.39	0.00448
8543.53	0.00366	8543.53	0.00451
8539.67	0.00376	8539.67	0.00457
8535.82	0.00387	8535.82	0.00466
8531.96	0.00398	8531.96	0.00474
8528.1	0.0041	8528.1	0.00481
8524.24	0.00423	8524.24	0.0049
8520.39	0.00436	8520.39	0.00502
8516.53	0.0045	8516.53	0.00518
8512.67	0.00464	8512.67	0.00535
8508.82	0.00478	8508.82	0.00552
8504.96	0.00491	8504.96	0.00569
8501.1	0.00504	8501.1	0.00585
8497.24	0.00517	8497.24	0.00604
8493.39	0.00533	8493.39	0.00623
8489.53	0.00552	8489.53	0.00643
8485.67	0.00572	8485.67	0.00662
8481.82	0.00592	8481.82	0.00681
8477.96	0.00613	8477.96	0.00701
8474.1	0.00635	8474.1	0.00724
8470.24	0.00658	8470.24	0.00748
8466.39	0.0068	8466.39	0.0077
8462.53	0.00702	8462.53	0.00789
8458.67	0.00722	8458.67	0.00806
8454.82	0.00742	8454.82	0.00824
8450.96	0.00763	8450.96	0.00842
8447.1	0.00784	8447.1	0.00859
8443.24	0.00804	8443.24	0.00875
8439.39	0.00824	8439.39	0.00892
8435.53	0.00846	8435.53	0.00909
8431.67	0.00871	8431.67	0.00928
8427.82	0.00898	8427.82	0.00947
8423.96	0.00923	8423.96	0.00967
8420.1	0.00949	8420.1	0.00987
8416.24	0.00974	8416.24	0.01006
8412.39	0.00998	8412.39	0.01025
8408.53	0.01022	8408.53	0.01045
8404.67	0.01045	8404.67	0.01065
8400.82	0.01068	8400.82	0.01084
8396.96	0.01087	8396.96	0.011
8393.1	0.01102	8393.1	0.01112
8389.24	0.01114	8389.24	0.01124
8385.39	0.01125	8385.39	0.01137
8381.53	0.01138	8381.53	0.01149
8377.67	0.01152	8377.67	0.01162
8373.82	0.01163	8373.82	0.01172
8369.96	0.0117	8369.96	0.01182
8366.1	0.01174	8366.1	0.01189
8362.25	0.01178	8362.25	0.01194
8358.39	0.01185	8358.39	0.01196
8354.53	0.01194	8354.53	0.01199
8350.67	0.01205	8350.67	0.01207
8346.82	0.01219	8346.82	0.01218
8342.96	0.01234	8342.96	0.0123
8339.1	0.01251	8339.1	0.01241
8335.25	0.0127	8335.25	0.01252
8331.39	0.0129	8331.39	0.01263
8327.53	0.0131	8327.53	0.01277
8323.67	0.0133	8323.67	0.01291
8319.82	0.01349	8319.82	0.01306
8315.96	0.01368	8315.96	0.0132
8312.1	0.01387	8312.1	0.01332
8308.25	0.01403	8308.25	0.01343
8304.39	0.01415	8304.39	0.01354
8300.53	0.01427	8300.53	0.01367
8296.67	0.01441	8296.67	0.01382
8292.82	0.01457	8292.82	0.01397
8288.96	0.01473	8288.96	0.01413
8285.1	0.01489	8285.1	0.01427
8281.25	0.01503	8281.25	0.01439
8277.39	0.01515	8277.39	0.01448
8273.53	0.01527	8273.53	0.01455
8269.67	0.0154	8269.67	0.01462
8265.82	0.01554	8265.82	0.0147
8261.96	0.0157	8261.96	0.0148
8258.1	0.01584	8258.1	0.01487
8254.25	0.01595	8254.25	0.01493
8250.39	0.01605	8250.39	0.015
8246.53	0.01616	8246.53	0.01507
8242.67	0.01625	8242.67	0.01512
8238.82	0.01633	8238.82	0.01516
8234.96	0.01639	8234.96	0.01518
8231.1	0.01644	8231.1	0.01519
8227.25	0.01649	8227.25	0.01516
8223.39	0.01654	8223.39	0.01512
8219.53	0.01658	8219.53	0.01506
8215.67	0.01658	8215.67	0.01502
8211.82	0.01656	8211.82	0.015
8207.96	0.01653	8207.96	0.01499
8204.1	0.0165	8204.1	0.01496
8200.25	0.01646	8200.25	0.01492
8196.39	0.0164	8196.39	0.01489
8192.53	0.01632	8192.53	0.01486
8188.67	0.01625	8188.67	0.01482
8184.82	0.01617	8184.82	0.01476
8180.96	0.01609	8180.96	0.0147
8177.1	0.01602	8177.1	0.01464
8173.25	0.01595	8173.25	0.01458
8169.39	0.0159	8169.39	0.01449
8165.53	0.01585	8165.53	0.01441
8161.67	0.01579	8161.67	0.01435
8157.82	0.01574	8157.82	0.01429
8153.96	0.01567	8153.96	0.0142
8150.1	0.01558	8150.1	0.01407
8146.25	0.01548	8146.25	0.01392
8142.39	0.01539	8142.39	0.01377
8138.53	0.01529	8138.53	0.0136
8134.67	0.01518	8134.67	0.01341
8130.82	0.01506	8130.82	0.01321
8126.96	0.01493	8126.96	0.01302
8123.1	0.01479	8123.1	0.01285
8119.25	0.01465	8119.25	0.01269
8115.39	0.0145	8115.39	0.01253
8111.53	0.01434	8111.53	0.01236
8107.67	0.01416	8107.67	0.01219
8103.82	0.01398	8103.82	0.01203
8099.96	0.01378	8099.96	0.01189
8096.1	0.01358	8096.1	0.01173
8092.25	0.01338	8092.25	0.01155
8088.39	0.01319	8088.39	0.01137
8084.53	0.013	8084.53	0.0112
8080.67	0.01283	8080.67	0.01106
8076.82	0.01267	8076.82	0.01093
8072.96	0.01251	8072.96	0.01083
8069.1	0.01235	8069.1	0.01072
8065.25	0.0122	8065.25	0.0106
8061.39	0.01203	8061.39	0.01045
8057.53	0.01184	8057.53	0.01029
8053.68	0.01165	8053.68	0.01014
8049.82	0.01146	8049.82	0.00998
8045.96	0.01129	8045.96	0.00981
8042.1	0.01114	8042.1	0.00962
8038.25	0.01101	8038.25	0.00945
8034.39	0.01092	8034.39	0.00932
8030.53	0.01084	8030.53	0.00922
8026.68	0.01076	8026.68	0.00912
8022.82	0.01066	8022.82	0.00901
8018.96	0.01056	8018.96	0.00889
8015.1	0.01047	8015.1	0.00877
8011.25	0.01037	8011.25	0.00867
8007.39	0.01025	8007.39	0.00857
8003.53	0.01011	8003.53	0.00845
7999.68	0.00996	7999.68	0.00833
7995.82	0.00983	7995.82	0.00823
7991.96	0.00972	7991.96	0.00816
7988.1	0.00962	7988.1	0.00813
7984.25	0.00953	7984.25	0.00809
7980.39	0.00944	7980.39	0.00802
7976.53	0.00936	7976.53	0.00795
7972.68	0.00928	7972.68	0.00787
7968.82	0.00919	7968.82	0.00779
7964.96	0.00908	7964.96	0.00771
7961.1	0.00896	7961.1	0.00764
7957.25	0.00886	7957.25	0.00758
7953.39	0.00877	7953.39	0.00751
7949.53	0.0087	7949.53	0.00745
7945.68	0.00864	7945.68	0.0074
7941.82	0.00857	7941.82	0.00736
7937.96	0.00848	7937.96	0.00731
7934.1	0.0084	7934.1	0.00723
7930.25	0.00832	7930.25	0.00716
7926.39	0.00827	7926.39	0.00711
7922.53	0.0082	7922.53	0.00707
7918.68	0.00812	7918.68	0.007
7914.82	0.00803	7914.82	0.00693
7910.96	0.00796	7910.96	0.00685
7907.1	0.00791	7907.1	0.00677
7903.25	0.00787	7903.25	0.00671
7899.39	0.00787	7899.39	0.00666
7895.53	0.00789	7895.53	0.0066
7891.68	0.0079	7891.68	0.00652
7887.82	0.00791	7887.82	0.00644
7883.96	0.00792	7883.96	0.0064
7880.1	0.00791	7880.1	0.00636
7876.25	0.00789	7876.25	0.00632
7872.39	0.00784	7872.39	0.00628
7868.53	0.00779	7868.53	0.00624
7864.68	0.00771	7864.68	0.00619
7860.82	0.00762	7860.82	0.00614
7856.96	0.00751	7856.96	0.00609
7853.1	0.00738	7853.1	0.00602
7849.25	0.00724	7849.25	0.00594
7845.39	0.00708	7845.39	0.00584
7841.53	0.00692	7841.53	0.00577
7837.68	0.00677	7837.68	0.0057
7833.82	0.00663	7833.82	0.0056
7829.96	0.00648	7829.96	0.00548
7826.1	0.00633	7826.1	0.00536
7822.25	0.0062	7822.25	0.00524
7818.39	0.00606	7818.39	0.00511
7814.53	0.00593	7814.53	0.00497
7810.68	0.0058	7810.68	0.00482
7806.82	0.00569	7806.82	0.00468
7802.96	0.00561	7802.96	0.00452
7799.1	0.00551	7799.1	0.00435
7795.25	0.00542	7795.25	0.00417
7791.39	0.00531	7791.39	0.00399
7787.53	0.00517	7787.53	0.00383
7783.68	0.005	7783.68	0.00367
7779.82	0.00479	7779.82	0.0035
7775.96	0.00459	7775.96	0.00331
7772.11	0.00439	7772.11	0.00314
7768.25	0.0042	7768.25	0.00299
7764.39	0.00399	7764.39	0.00285
7760.53	0.00377	7760.53	0.00269
7756.68	0.00356	7756.68	0.00251
7752.82	0.00336	7752.82	0.00234
7748.96	0.00317	7748.96	0.00221
7745.11	0.00298	7745.11	0.0021
7741.25	0.0028	7741.25	0.00198
7737.39	0.00264	7737.39	0.00184
7733.53	0.00251	7733.53	0.0017
7729.68	0.0024	7729.68	0.00157
7725.82	0.00229	7725.82	0.00143
7721.96	0.00217	7721.96	0.0013
7718.11	0.00207	7718.11	0.00115
7714.25	0.00197	7714.25	0.00099
7710.39	0.00187	7710.39	0.00084
7706.53	0.00176	7706.53	0.00069
7702.68	0.00165	7702.68	0.00054
7698.82	0.00155	7698.82	0.00041
7694.96	0.00143	7694.96	0.0003
7691.11	0.00132	7691.11	0.00019
7687.25	0.00124	7687.25	8e-05
7683.39	0.00118	7683.39	-1e-05
7679.53	0.00112	7679.53	-5e-05
7675.68	0.00104	7675.68	-8e-05
7671.82	0.00094	7671.82	-0.00011
7667.96	0.00085	7667.96	-0.00014
7664.11	0.00077	7664.11	-0.00015
7660.25	0.00068	7660.25	-0.00013
7656.39	0.00059	7656.39	-8e-05
7652.53	0.00048	7652.53	-4e-05
7648.68	0.0004	7648.68	-2e-05
7644.82	0.00033	7644.82	-2e-05
7640.96	0.00028	7640.96	-2e-05
7637.11	0.00022	7637.11	-3e-05
7633.25	0.00015	7633.25	-5e-05
7629.39	8e-05	7629.39	-9e-05
7625.53	2e-05	7625.53	-0.00014
7621.68	-3e-05	7621.68	-0.00019
7617.82	-7e-05	7617.82	-0.00023
7613.96	-0.0001	7613.96	-0.00028
7610.11	-0.00011	7610.11	-0.00035
7606.25	-0.00011	7606.25	-0.00042
7602.39	-9e-05	7602.39	-0.00048
7598.53	-8e-05	7598.53	-0.00055
7594.68	-9e-05	7594.68	-0.00062
7590.82	-0.0001	7590.82	-0.00067
7586.96	-0.00012	7586.96	-0.0007
7583.11	-0.00014	7583.11	-0.00073
7579.25	-0.00018	7579.25	-0.00075
7575.39	-0.00021	7575.39	-0.00075
7571.53	-0.00025	7571.53	-0.00074
7567.68	-0.0003	7567.68	-0.00071
7563.82	-0.00036	7563.82	-0.00067
7559.96	-0.00041	7559.96	-0.00061
7556.11	-0.00046	7556.11	-0.00057
7552.25	-0.00051	7552.25	-0.00053
7548.39	-0.00055	7548.39	-0.0005
7544.53	-0.00058	7544.53	-0.00046
7540.68	-0.00061	7540.68	-0.00041
7536.82	-0.00061	7536.82	-0.00038
7532.96	-0.00061	7532.96	-0.00036
7529.11	-0.00059	7529.11	-0.00032
7525.25	-0.00056	7525.25	-0.00028
7521.39	-0.00053	7521.39	-0.00024
7517.53	-0.00049	7517.53	-0.00018
7513.68	-0.00044	7513.68	-0.00011
7509.82	-0.00039	7509.82	-5e-05
7505.96	-0.00035	7505.96	2e-05
7502.11	-0.0003	7502.11	9e-05
7498.25	-0.00024	7498.25	0.00018
7494.39	-0.00017	7494.39	0.00028
7490.53	-0.00011	7490.53	0.00036
7486.68	-4e-05	7486.68	0.00045
7482.82	3e-05	7482.82	0.00054
7478.96	0.0001	7478.96	0.00067
7475.11	0.00018	7475.11	0.0008
7471.25	0.00026	7471.25	0.00093
7467.39	0.00034	7467.39	0.00106
7463.54	0.00043	7463.54	0.00119
7459.68	0.00051	7459.68	0.00137
7455.82	0.00061	7455.82	0.00158
7451.96	0.00073	7451.96	0.00179
7448.11	0.00089	7448.11	0.002
7444.25	0.00107	7444.25	0.00223
7440.39	0.00126	7440.39	0.00249
7436.54	0.00149	7436.54	0.0028
7432.68	0.00175	7432.68	0.00311
7428.82	0.00203	7428.82	0.00343
7424.96	0.00232	7424.96	0.00379
7421.11	0.00262	7421.11	0.00427
7417.25	0.00294	7417.25	0.00482
7413.39	0.00329	7413.39	0.00538
7409.54	0.00367	7409.54	0.00595
7405.68	0.00407	7405.68	0.00651
7401.82	0.0045	7401.82	0.00707
7397.96	0.00495	7397.96	0.00762
7394.11	0.0054	7394.11	0.00816
7390.25	0.00586	7390.25	0.00869
7386.39	0.00628	7386.39	0.0093
7382.54	0.00668	7382.54	0.01003
7378.68	0.0071	7378.68	0.01078
7374.82	0.00755	7374.82	0.01147
7370.96	0.00799	7370.96	0.01218
7367.11	0.00843	7367.11	0.01294
7363.25	0.00889	7363.25	0.01367
7359.39	0.00936	7359.39	0.01427
7355.54	0.0098	7355.54	0.01481
7351.68	0.01022	7351.68	0.01536
7347.82	0.01063	7347.82	0.01591
7343.96	0.01106	7343.96	0.01638
7340.11	0.0115	7340.11	0.01675
7336.25	0.01191	7336.25	0.01711
7332.39	0.0123	7332.39	0.01753
7328.54	0.01268	7328.54	0.01796
7324.68	0.01304	7324.68	0.01828
7320.82	0.01337	7320.82	0.01849
7316.96	0.01368	7316.96	0.01861
7313.11	0.01396	7313.11	0.01865
7309.25	0.0142	7309.25	0.01861
7305.39	0.01439	7305.39	0.01853
7301.54	0.01454	7301.54	0.01842
7297.68	0.01463	7297.68	0.01834
7293.82	0.01467	7293.82	0.01832
7289.96	0.0147	7289.96	0.01828
7286.11	0.01473	7286.11	0.01816
7282.25	0.01474	7282.25	0.01802
7278.39	0.01472	7278.39	0.01797
7274.54	0.01466	7274.54	0.01808
7270.68	0.01455	7270.68	0.01826
7266.82	0.01441	7266.82	0.01841
7262.96	0.01421	7262.96	0.01863
7259.11	0.01397	7259.11	0.01895
7255.25	0.01376	7255.25	0.01925
7251.39	0.01359	7251.39	0.01946
7247.54	0.01343	7247.54	0.01966
7243.68	0.01327	7243.68	0.01994
7239.82	0.0131	7239.82	0.02024
7235.96	0.01292	7235.96	0.02045
7232.11	0.01276	7232.11	0.02054
7228.25	0.01262	7228.25	0.02051
7224.39	0.01247	7224.39	0.02048
7220.54	0.01231	7220.54	0.02046
7216.68	0.01218	7216.68	0.02035
7212.82	0.01207	7212.82	0.02017
7208.96	0.01196	7208.96	0.01999
7205.11	0.01183	7205.11	0.0199
7201.25	0.01169	7201.25	0.01992
7197.39	0.01157	7197.39	0.01999
7193.54	0.0115	7193.54	0.0201
7189.68	0.01147	7189.68	0.02022
7185.82	0.01146	7185.82	0.02044
7181.97	0.01141	7181.97	0.02091
7178.11	0.01136	7178.11	0.02153
7174.25	0.01135	7174.25	0.02219
7170.39	0.01139	7170.39	0.02287
7166.54	0.0115	7166.54	0.02353
7162.68	0.01168	7162.68	0.02419
7158.82	0.01193	7158.82	0.02496
7154.97	0.01224	7154.97	0.02584
7151.11	0.01259	7151.11	0.02676
7147.25	0.013	7147.25	0.02768
7143.39	0.01347	7143.39	0.02858
7139.54	0.01401	7139.54	0.0295
7135.68	0.01461	7135.68	0.03059
7131.82	0.01528	7131.82	0.03183
7127.97	0.01604	7127.97	0.03309
7124.11	0.0169	7124.11	0.03432
7120.25	0.01785	7120.25	0.0356
7116.39	0.01888	7116.39	0.03702
7112.54	0.01999	7112.54	0.03862
7108.68	0.02121	7108.68	0.04032
7104.82	0.0226	7104.82	0.04202
7100.97	0.02416	7100.97	0.0437
7097.11	0.02586	7097.11	0.04545
7093.25	0.02769	7093.25	0.04736
7089.39	0.02962	7089.39	0.04946
7085.54	0.0317	7085.54	0.05168
7081.68	0.03395	7081.68	0.05393
7077.82	0.03637	7077.82	0.05616
7073.97	0.03894	7073.97	0.05843
7070.11	0.04163	7070.11	0.0608
7066.25	0.04442	7066.25	0.06328
7062.39	0.04731	7062.39	0.06578
7058.54	0.05026	7058.54	0.06831
7054.68	0.05331	7054.68	0.07086
7050.82	0.05644	7050.82	0.07341
7046.97	0.05962	7046.97	0.07601
7043.11	0.06282	7043.11	0.07865
7039.25	0.06602	7039.25	0.08126
7035.39	0.0692	7035.39	0.08375
7031.54	0.07234	7031.54	0.08615
7027.68	0.0754	7027.68	0.08849
7023.82	0.07835	7023.82	0.09084
7019.97	0.08119	7019.97	0.09319
7016.11	0.0839	7016.11	0.09546
7012.25	0.0865	7012.25	0.09762
7008.39	0.08898	7008.39	0.09967
7004.54	0.09131	7004.54	0.10164
7000.68	0.09347	7000.68	0.10355
[truncated: 882 more rows]

## Sheet: Figure 3b
	Natural dried		Natural dried		Natural dried		Completely dried
[truncated: 202 more rows]

[truncated: 8 more sheets: Figure 3c, Figure 3d, Figre 3e, Figure 3f, Figure 4b, Figure 4c, Figure 4d, Figure 4e]
